# Supplementary material for: 2-Chloro-N-(3-chloro­benzo­yl)benzene­sulfonamide
Source: Acta Crystallogr Sect E Struct Rep Online. 2010 May 15;66(Pt 6):o1343. doi: 10.1107/S1600536810016909 (PMC2979644; doi:10.1107/S1600536810016909)
Supplement: Supplementary file 1 [file e-66-o1343-sup1.cif]

##############################################################################
###                                                                        ###
###        Electronic paper (Acta Crystallographica Section E)             ###
###                                                                        ###
##############################################################################
#                                                                            #
# This CIF contains the data in a paper accepted for publication in Acta     #
# Crystallographica Section E. It conforms to the requirements of Notes      #
# for Authors for Section E, and has been peer reviewed under the auspices   #
# of the IUCr Commission on Journals.                                        #
#                                                                            #
# Full details of the Crystallographic Information File format               #
# are given in the paper "The Crystallographic Information File (CIF):       #
# a New Standard Archive File for Crystallography" by S. R. Hall, F. H.      #
# Allen and I. D. Brown [Acta Cryst. (1991), A47, 655-685].                  #
#                                                                            #
# The current version of the core CIF dictionary is obtainable from          #
# ftp://ftp.iucr.org/pub/cif_core.dic. The current version number is 2.4.    #
#                                                                            #
# Software is freely available for graphical display of the structure(s) in  #
# this CIF.  For information consult the CIF home page http://www.iucr.org/  #
# cif/home.html                                                              #
#                                                                            #
# This file may be used for bona fide research purposes within the           #
# scientific community so long as proper attribution is given to the journal # 
# article from which it was obtained.                                        #
#                                                                            #
##############################################################################
                                             
data_I
_audit_creation_method     SHELXL-97
_chemical_name_systematic
;
2-Chloro-<i>N</i>-(3-chlorobenzoyl)benzenesulfonamide
;
_chemical_name_common     ?
_chemical_formula_moiety     'C13 H9 Cl2 N O3 S'
_chemical_formula_sum     'C13 H9 Cl2 N O3 S'
_chemical_formula_iupac     'C13 H9 Cl2 N O3 S'
_chemical_formula_weight     330.17
_chemical_melting_point     ?
_symmetry_cell_setting     Triclinic
_symmetry_space_group_name_H-M     'P -1'
_symmetry_space_group_name_HALL     '-P 1'
loop_
    _symmetry_equiv_pos_as_xyz
    'x, y, z'
    '-x, -y, -z'
_cell_length_a     7.4399(6)
_cell_length_b     11.6790(10)
_cell_length_c     17.138(2)
_cell_angle_alpha     75.346(7)
_cell_angle_beta     83.188(8)
_cell_angle_gamma     77.732(7)
_cell_volume     1404.5(2)
_cell_formula_units_Z     4
_cell_measurement_reflns_used     3572
_cell_measurement_theta_min     2.46
_cell_measurement_theta_max     27.80
_cell_measurement_temperature     299(2)
_exptl_crystal_description     rod
_exptl_crystal_colour     colourless
_exptl_crystal_size_max     0.20
_exptl_crystal_size_mid     0.14
_exptl_crystal_size_min     0.08
_exptl_crystal_density_diffrn     1.561
_exptl_crystal_density_meas     ?
_exptl_crystal_density_method     'not measured'
_exptl_crystal_F_000     672
_exptl_absorpt_coefficient_mu     0.615
_exptl_absorpt_correction_type     multi-scan
_exptl_absorpt_process_details
;
(CrysAlis RED; Oxford Diffraction, 2009)
;
_exptl_absorpt_correction_T_min     0.8868
_exptl_absorpt_correction_T_max     0.9524
_exptl_special_details
;
;
_diffrn_ambient_temperature     299(2)
_diffrn_radiation_type     MoK\a
_diffrn_radiation_wavelength     0.71073
_diffrn_radiation_source     'fine-focus sealed tube'
_diffrn_radiation_monochromator     graphite
_diffrn_measurement_device_type
;
Oxford Diffraction Xcalibur diffractometer
with a Sapphire CCD detector
;
_diffrn_measurement_method
;
Rotation method data acquisition using \w and \f scans
;
_diffrn_reflns_number     9768
_diffrn_reflns_av_R_equivalents     0.0176
_diffrn_reflns_av_sigmaI/netI     0.0280
_diffrn_reflns_theta_min     2.46
_diffrn_reflns_theta_max     26.37
_diffrn_reflns_theta_full     26.37
_diffrn_measured_fraction_theta_max     0.990
_diffrn_measured_fraction_theta_full     0.990
_diffrn_reflns_limit_h_min     -9
_diffrn_reflns_limit_h_max     5
_diffrn_reflns_limit_k_min     -14
_diffrn_reflns_limit_k_max     14
_diffrn_reflns_limit_l_min     -19
_diffrn_reflns_limit_l_max     21
_refine_special_details
;
Refinement of <i>F</i>^2^ against ALL reflections. The weighted <i>R</i>-factor
wR and goodness of fit <i>S</i> are based on <i>F</i>^2^, conventional
<i>R</i>-factors <i>R</i> are based on <i>F</i>, with <i>F</i> set to zero for
negative <i>F</i>^2^. The threshold expression of <i>F</i>^2^ >
\s(<i>F</i>^2^) is used only for calculating <i>R</i>-factors(gt) etc. and is
not relevant to the choice of reflections for refinement. <i>R</i>-factors
based on <i>F</i>^2^ are statistically about twice as large as those based on
<i>F</i>, and <i>R</i>- factors based on ALL data will be even larger.
;
_reflns_number_total     5694
_reflns_number_gt     4267
_reflns_threshold_expression     I>2\s(I)
_refine_ls_structure_factor_coef     Fsqd
_refine_ls_matrix_type     full
_refine_ls_R_factor_all     0.0774
_refine_ls_R_factor_gt     0.0543
_refine_ls_wR_factor_gt     0.1370
_refine_ls_wR_factor_ref     0.1536
_refine_ls_goodness_of_fit_ref     1.043
_refine_ls_restrained_S_all     1.043
_refine_ls_number_reflns     5694
_refine_ls_number_parameters     367
_refine_ls_number_restraints     2
_refine_ls_hydrogen_treatment     mixed
_refine_ls_weighting_scheme     calc
_refine_ls_weighting_details
           'calc w=1/[\s^2^(Fo^2^)+(0.0682P)^2^+1.64P] where P=(Fo^2^+2Fc^2^)/3'
_atom_sites_solution_hydrogens     geom
_atom_sites_solution_primary     direct
_atom_sites_solution_secondary     difmap
_refine_ls_shift/su_max     0.014
_refine_ls_shift/su_mean     0.002
_refine_diff_density_max     1.099
_refine_diff_density_min     -0.499
_refine_ls_extinction_method     none
_refine_ls_extinction_coef     ?
loop_
    _atom_type_symbol
    _atom_type_description
    _atom_type_scat_dispersion_real
    _atom_type_scat_dispersion_imag
    _atom_type_scat_source
    'C' 'C' 0.0033 0.0016
                         'International Tables Vol C Tables 4.2.6.8 and 6.1.1.4'
    'H' 'H' 0.0000 0.0000
                         'International Tables Vol C Tables 4.2.6.8 and 6.1.1.4'
    'N' 'N' 0.0061 0.0033
                         'International Tables Vol C Tables 4.2.6.8 and 6.1.1.4'
    'O' 'O' 0.0106 0.0060
                         'International Tables Vol C Tables 4.2.6.8 and 6.1.1.4'
    'Cl' 'Cl' 0.1484 0.1585
                         'International Tables Vol C Tables 4.2.6.8 and 6.1.1.4'
    'S' 'S' 0.1246 0.1234
                         'International Tables Vol C Tables 4.2.6.8 and 6.1.1.4'
_computing_data_collection
;
CrysAlis CCD (Oxford Diffraction, 2009)
;
_computing_cell_refinement
;
CrysAlis RED (Oxford Diffraction, 2009)
;
_computing_data_reduction
;
CrysAlis RED (Oxford Diffraction, 2009)
;
_computing_structure_solution     'SHELXS97 (Sheldrick, 2008)'
_computing_structure_refinement     'SHELXL97 (Sheldrick, 2008)'
_computing_molecular_graphics     'PLATON (Spek, 2009)'
_computing_publication_material     'SHELXL97 (Sheldrick, 2008)'
loop_
    _atom_site_type_symbol
    _atom_site_label
    _atom_site_fract_x
    _atom_site_fract_y
    _atom_site_fract_z
    _atom_site_U_iso_or_equiv
    _atom_site_adp_type
    _atom_site_calc_flag
    _atom_site_refinement_flags
    _atom_site_occupancy
    _atom_site_disorder_assembly
    _atom_site_disorder_group
    C C1 0.2455(4) 1.0034(3) 0.13610(19) 0.0380(7) Uani d . 1 . .
    C C2 0.4149(4) 1.0391(3) 0.1159(2) 0.0432(8) Uani d . 1 . .
    C C3 0.4422(5) 1.1225(3) 0.0442(2) 0.0543(9) Uani d . 1 . .
    H H3 0.5556 1.1464 0.0304 0.065 Uiso calc R 1 . .
    C C4 0.3009(6) 1.1700(4) -0.0067(2) 0.0594(10) Uani d . 1 . .
    H H4 0.3199 1.2258 -0.0548 0.071 Uiso calc R 1 . .
    C C5 0.1320(5) 1.1358(3) 0.0128(2) 0.0564(10) Uani d . 1 . .
    H H5 0.0372 1.1690 -0.0217 0.068 Uiso calc R 1 . .
    C C6 0.1041(5) 1.0522(3) 0.0839(2) 0.0473(8) Uani d . 1 . .
    H H6 -0.0095 1.0283 0.0970 0.057 Uiso calc R 1 . .
    C C7 0.3347(4) 0.7053(3) 0.1700(2) 0.0421(7) Uani d . 1 . .
    C C8 0.4322(4) 0.5771(3) 0.1922(2) 0.0403(7) Uani d . 1 . .
    C C9 0.5166(5) 0.5225(3) 0.1304(2) 0.0488(8) Uani d . 1 . .
    H H9 0.5157 0.5659 0.0768 0.059 Uiso calc R 1 . .
    C C10 0.6012(5) 0.4034(4) 0.1500(3) 0.0539(9) Uani d . 1 . .
    C C11 0.5995(5) 0.3361(4) 0.2282(3) 0.0596(10) Uani d . 1 . .
    H H11 0.6549 0.2550 0.2399 0.072 Uiso calc R 1 . .
    C C12 0.5148(6) 0.3901(4) 0.2892(3) 0.0614(10) Uani d . 1 . .
    H H12 0.5135 0.3450 0.3424 0.074 Uiso calc R 1 . .
    C C13 0.4315(5) 0.5106(3) 0.2723(2) 0.0487(8) Uani d . 1 . .
    H H13 0.3757 0.5468 0.3138 0.058 Uiso calc R 1 . .
    N N1 0.3355(4) 0.7713(2) 0.22646(18) 0.0434(7) Uani d D 1 . .
    H H1N 0.423(4) 0.755(3) 0.2573(19) 0.052 Uiso d D 1 . .
    O O1 0.0127(3) 0.8835(2) 0.22699(17) 0.0600(7) Uani d . 1 . .
    O O2 0.2495(4) 0.9355(2) 0.29433(14) 0.0529(6) Uani d . 1 . .
    O O3 0.2575(4) 0.7488(2) 0.10731(15) 0.0548(6) Uani d . 1 . .
    S S1 0.19546(11) 0.90062(8) 0.22791(5) 0.0418(2) Uani d . 1 . .
    Cl Cl1 0.59757(13) 0.98058(10) 0.17710(6) 0.0621(3) Uani d . 1 . .
    Cl Cl2 0.71150(19) 0.33696(12) 0.07272(9) 0.0864(4) Uani d . 1 . .
    C C14 0.7395(4) 0.7963(3) 0.4444(2) 0.0418(7) Uani d . 1 . .
    C C15 0.9034(5) 0.8353(3) 0.4444(2) 0.0469(8) Uani d . 1 . .
    C C16 0.9072(6) 0.9573(4) 0.4233(2) 0.0573(10) Uani d . 1 . .
    H H16 1.0162 0.9838 0.4240 0.069 Uiso calc R 1 . .
    C C17 0.7485(7) 1.0391(4) 0.4014(3) 0.0648(11) Uani d . 1 . .
    H H17 0.7510 1.1211 0.3875 0.078 Uiso calc R 1 . .
    C C18 0.5875(6) 1.0018(4) 0.3996(3) 0.0633(11) Uani d . 1 . .
    H H18 0.4816 1.0582 0.3841 0.076 Uiso calc R 1 . .
    C C19 0.5817(5) 0.8804(3) 0.4208(2) 0.0506(9) Uani d . 1 . .
    H H19 0.4722 0.8550 0.4193 0.061 Uiso calc R 1 . .
    C C20 0.7982(5) 0.6143(3) 0.3232(2) 0.0473(8) Uani d . 1 . .
    C C21 0.9079(5) 0.5420(3) 0.2688(2) 0.0470(8) Uani d . 1 . .
    C C22 0.9803(5) 0.4209(3) 0.2962(2) 0.0511(9) Uani d . 1 . .
    H H22 0.9681 0.3831 0.3507 0.061 Uiso calc R 1 . .
    C C23 1.0719(5) 0.3567(4) 0.2401(3) 0.0597(10) Uani d . 1 . .
    C C24 1.0906(6) 0.4131(5) 0.1593(3) 0.0659(11) Uani d . 1 . .
    H H24 1.1511 0.3691 0.1225 0.079 Uiso calc R 1 . .
    C C25 1.0212(6) 0.5326(5) 0.1332(3) 0.0721(12) Uani d . 1 . .
    H H25 1.0363 0.5703 0.0788 0.087 Uiso calc R 1 . .
    C C26 0.9289(5) 0.5978(4) 0.1869(2) 0.0587(10) Uani d . 1 . .
    H H26 0.8803 0.6793 0.1687 0.070 Uiso calc R 1 . .
    N N2 0.8416(4) 0.5803(3) 0.40323(18) 0.0477(7) Uani d D 1 . .
    H H2N 0.946(3) 0.537(3) 0.415(2) 0.057 Uiso d D 1 . .
    O O4 0.5315(3) 0.6379(3) 0.4726(2) 0.0700(8) Uani d . 1 . .
    O O5 0.8139(3) 0.5845(2) 0.54567(15) 0.0547(6) Uani d . 1 . .
    O O6 0.6750(4) 0.6993(2) 0.30102(18) 0.0620(8) Uani d . 1 . .
    S S2 0.71956(11) 0.64315(8) 0.47362(6) 0.0466(2) Uani d . 1 . .
    Cl Cl3 1.10996(13) 0.73583(10) 0.46678(7) 0.0686(3) Uani d . 1 . .
    Cl Cl4 1.1539(2) 0.20474(11) 0.27335(10) 0.0915(4) Uani d . 1 . .
loop_
    _atom_site_aniso_label
    _atom_site_aniso_U_11
    _atom_site_aniso_U_22
    _atom_site_aniso_U_33
    _atom_site_aniso_U_12
    _atom_site_aniso_U_13
    _atom_site_aniso_U_23
    C1 0.0388(16) 0.0328(16) 0.0392(17) -0.0003(13) -0.0070(13) -0.0059(13)
    C2 0.0401(18) 0.0421(18) 0.0462(19) -0.0046(14) -0.0122(14) -0.0067(15)
    C3 0.054(2) 0.054(2) 0.053(2) -0.0187(18) -0.0060(17) -0.0012(17)
    C4 0.075(3) 0.048(2) 0.049(2) -0.0125(19) -0.0116(19) 0.0042(17)
    C5 0.058(2) 0.050(2) 0.053(2) -0.0010(18) -0.0241(18) 0.0023(17)
    C6 0.0389(18) 0.0459(19) 0.055(2) -0.0031(15) -0.0151(15) -0.0060(16)
    C7 0.0380(17) 0.0400(18) 0.0467(19) -0.0116(14) -0.0031(14) -0.0040(14)
    C8 0.0340(16) 0.0381(17) 0.0496(19) -0.0107(13) -0.0064(14) -0.0067(14)
    C9 0.050(2) 0.048(2) 0.051(2) -0.0133(16) -0.0048(16) -0.0118(16)
    C10 0.047(2) 0.051(2) 0.069(3) -0.0105(17) -0.0015(18) -0.0247(19)
    C11 0.054(2) 0.042(2) 0.078(3) -0.0032(17) -0.006(2) -0.0086(19)
    C12 0.063(2) 0.047(2) 0.062(3) -0.0045(19) -0.003(2) 0.0032(19)
    C13 0.0467(19) 0.0434(19) 0.052(2) -0.0079(15) -0.0009(16) -0.0050(16)
    N1 0.0409(15) 0.0375(15) 0.0500(17) -0.0019(12) -0.0174(12) -0.0052(13)
    O1 0.0351(13) 0.0638(17) 0.0706(18) -0.0073(12) -0.0041(12) 0.0016(13)
    O2 0.0630(16) 0.0529(15) 0.0388(13) -0.0027(12) -0.0037(11) -0.0104(11)
    O3 0.0632(16) 0.0486(14) 0.0504(15) -0.0082(12) -0.0212(12) -0.0019(11)
    S1 0.0359(4) 0.0405(4) 0.0432(5) -0.0018(3) -0.0037(3) -0.0033(3)
    Cl1 0.0421(5) 0.0781(7) 0.0618(6) -0.0153(4) -0.0194(4) 0.0017(5)
    Cl2 0.0947(9) 0.0792(8) 0.0946(9) -0.0088(7) 0.0062(7) -0.0494(7)
    C14 0.0397(17) 0.0442(18) 0.0381(17) -0.0008(14) -0.0055(13) -0.0082(14)
    C15 0.0420(18) 0.058(2) 0.0384(18) -0.0080(16) -0.0051(14) -0.0075(16)
    C16 0.063(2) 0.062(2) 0.051(2) -0.022(2) -0.0014(18) -0.0133(18)
    C17 0.087(3) 0.046(2) 0.059(2) -0.008(2) -0.006(2) -0.0116(18)
    C18 0.066(3) 0.052(2) 0.067(3) 0.008(2) -0.017(2) -0.014(2)
    C19 0.0440(19) 0.052(2) 0.056(2) 0.0047(16) -0.0138(16) -0.0199(17)
    C20 0.0471(19) 0.0395(18) 0.059(2) -0.0079(15) -0.0202(16) -0.0107(16)
    C21 0.0423(18) 0.0457(19) 0.056(2) -0.0091(15) -0.0205(16) -0.0082(16)
    C22 0.052(2) 0.046(2) 0.058(2) -0.0081(16) -0.0127(17) -0.0133(17)
    C23 0.051(2) 0.051(2) 0.083(3) -0.0113(18) -0.012(2) -0.022(2)
    C24 0.057(2) 0.086(3) 0.066(3) -0.024(2) 0.001(2) -0.032(2)
    C25 0.072(3) 0.086(3) 0.060(3) -0.027(3) -0.006(2) -0.010(2)
    C26 0.056(2) 0.060(2) 0.060(2) -0.0166(19) -0.0180(19) -0.0027(19)
    N2 0.0421(16) 0.0456(17) 0.0520(18) 0.0066(13) -0.0206(13) -0.0100(13)
    O4 0.0343(13) 0.0585(17) 0.112(2) -0.0072(12) -0.0075(14) -0.0100(16)
    O5 0.0500(14) 0.0572(15) 0.0441(14) 0.0009(12) -0.0030(11) 0.0020(11)
    O6 0.0612(16) 0.0461(15) 0.0787(19) 0.0104(12) -0.0416(14) -0.0149(13)
    S2 0.0334(4) 0.0445(5) 0.0555(5) -0.0009(3) -0.0062(4) -0.0041(4)
    Cl3 0.0357(5) 0.0757(7) 0.0822(7) -0.0091(4) -0.0112(4) 0.0057(5)
    Cl4 0.1048(10) 0.0482(6) 0.1177(11) 0.0030(6) -0.0070(8) -0.0277(7)
_geom_special_details
;
All esds (except the esd in the dihedral angle between two l.s. planes) are
estimated using the full covariance matrix. The cell esds are taken into
account individually in the estimation of esds in distances, angles and
torsion angles; correlations between esds in cell parameters are only used
when they are defined by crystal symmetry. An approximate (isotropic)
treatment of cell esds is used for estimating esds involving l.s. planes.
;
loop_
    _geom_bond_atom_site_label_1
    _geom_bond_atom_site_label_2
    _geom_bond_site_symmetry_2
    _geom_bond_distance
    _geom_bond_publ_flag
    C1 C2 . 1.389(5) ?
    C1 C6 . 1.394(4) ?
    C1 S1 . 1.775(3) ?
    C2 C3 . 1.386(5) ?
    C2 Cl1 . 1.730(3) ?
    C3 C4 . 1.377(5) ?
    C3 H3 . 0.93 ?
    C4 C5 . 1.377(6) ?
    C4 H4 . 0.93 ?
    C5 C6 . 1.381(5) ?
    C5 H5 . 0.93 ?
    C6 H6 . 0.93 ?
    C7 O3 . 1.220(4) ?
    C7 N1 . 1.382(4) ?
    C7 C8 . 1.493(5) ?
    C8 C9 . 1.391(5) ?
    C8 C13 . 1.396(5) ?
    C9 C10 . 1.374(5) ?
    C9 H9 . 0.93 ?
    C10 C11 . 1.372(6) ?
    C10 Cl2 . 1.738(4) ?
    C11 C12 . 1.377(6) ?
    C11 H11 . 0.93 ?
    C12 C13 . 1.383(5) ?
    C12 H12 . 0.93 ?
    C13 H13 . 0.93 ?
    N1 S1 . 1.647(3) ?
    N1 H1N . 0.845(18) ?
    O1 S1 . 1.418(3) ?
    O2 S1 . 1.427(3) ?
    C14 C19 . 1.388(5) ?
    C14 C15 . 1.390(5) ?
    C14 S2 . 1.765(4) ?
    C15 C16 . 1.384(5) ?
    C15 Cl3 . 1.736(4) ?
    C16 C17 . 1.375(6) ?
    C16 H16 . 0.93 ?
    C17 C18 . 1.365(6) ?
    C17 H17 . 0.93 ?
    C18 C19 . 1.380(6) ?
    C18 H18 . 0.93 ?
    C19 H19 . 0.93 ?
    C20 O6 . 1.214(4) ?
    C20 N2 . 1.384(5) ?
    C20 C21 . 1.475(5) ?
    C21 C22 . 1.382(5) ?
    C21 C26 . 1.396(5) ?
    C22 C23 . 1.393(6) ?
    C22 H22 . 0.93 ?
    C23 C24 . 1.379(6) ?
    C23 Cl4 . 1.719(4) ?
    C24 C25 . 1.359(7) ?
    C24 H24 . 0.93 ?
    C25 C26 . 1.371(6) ?
    C25 H25 . 0.93 ?
    C26 H26 . 0.93 ?
    N2 S2 . 1.650(3) ?
    N2 H2N . 0.846(19) ?
    O4 S2 . 1.416(3) ?
    O5 S2 . 1.435(3) ?
loop_
    _geom_angle_atom_site_label_1
    _geom_angle_atom_site_label_2
    _geom_angle_atom_site_label_3
    _geom_angle_site_symmetry_1
    _geom_angle_site_symmetry_3
    _geom_angle
    _geom_angle_publ_flag
    C2 C1 C6 . . 119.5(3) ?
    C2 C1 S1 . . 123.1(2) ?
    C6 C1 S1 . . 117.3(3) ?
    C3 C2 C1 . . 119.9(3) ?
    C3 C2 Cl1 . . 118.1(3) ?
    C1 C2 Cl1 . . 122.0(3) ?
    C4 C3 C2 . . 119.9(4) ?
    C4 C3 H3 . . 120.1 ?
    C2 C3 H3 . . 120.1 ?
    C5 C4 C3 . . 120.8(4) ?
    C5 C4 H4 . . 119.6 ?
    C3 C4 H4 . . 119.6 ?
    C4 C5 C6 . . 119.7(3) ?
    C4 C5 H5 . . 120.1 ?
    C6 C5 H5 . . 120.1 ?
    C5 C6 C1 . . 120.2(3) ?
    C5 C6 H6 . . 119.9 ?
    C1 C6 H6 . . 119.9 ?
    O3 C7 N1 . . 122.1(3) ?
    O3 C7 C8 . . 122.8(3) ?
    N1 C7 C8 . . 115.0(3) ?
    C9 C8 C13 . . 120.1(3) ?
    C9 C8 C7 . . 118.4(3) ?
    C13 C8 C7 . . 121.4(3) ?
    C10 C9 C8 . . 118.8(4) ?
    C10 C9 H9 . . 120.6 ?
    C8 C9 H9 . . 120.6 ?
    C9 C10 C11 . . 121.9(4) ?
    C9 C10 Cl2 . . 118.5(3) ?
    C11 C10 Cl2 . . 119.6(3) ?
    C12 C11 C10 . . 119.2(4) ?
    C12 C11 H11 . . 120.4 ?
    C10 C11 H11 . . 120.4 ?
    C11 C12 C13 . . 120.8(4) ?
    C11 C12 H12 . . 119.6 ?
    C13 C12 H12 . . 119.6 ?
    C12 C13 C8 . . 119.2(4) ?
    C12 C13 H13 . . 120.4 ?
    C8 C13 H13 . . 120.4 ?
    C7 N1 S1 . . 123.8(2) ?
    C7 N1 H1N . . 121(3) ?
    S1 N1 H1N . . 114(3) ?
    O1 S1 O2 . . 120.43(17) ?
    O1 S1 N1 . . 107.77(16) ?
    O2 S1 N1 . . 103.83(15) ?
    O1 S1 C1 . . 107.48(16) ?
    O2 S1 C1 . . 109.82(15) ?
    N1 S1 C1 . . 106.73(15) ?
    C19 C14 C15 . . 119.4(3) ?
    C19 C14 S2 . . 117.3(3) ?
    C15 C14 S2 . . 123.2(3) ?
    C16 C15 C14 . . 120.0(3) ?
    C16 C15 Cl3 . . 117.6(3) ?
    C14 C15 Cl3 . . 122.4(3) ?
    C17 C16 C15 . . 119.5(4) ?
    C17 C16 H16 . . 120.2 ?
    C15 C16 H16 . . 120.2 ?
    C18 C17 C16 . . 121.0(4) ?
    C18 C17 H17 . . 119.5 ?
    C16 C17 H17 . . 119.5 ?
    C17 C18 C19 . . 120.0(4) ?
    C17 C18 H18 . . 120.0 ?
    C19 C18 H18 . . 120.0 ?
    C18 C19 C14 . . 120.0(4) ?
    C18 C19 H19 . . 120.0 ?
    C14 C19 H19 . . 120.0 ?
    O6 C20 N2 . . 120.3(3) ?
    O6 C20 C21 . . 123.3(3) ?
    N2 C20 C21 . . 116.4(3) ?
    C22 C21 C26 . . 120.2(4) ?
    C22 C21 C20 . . 121.8(3) ?
    C26 C21 C20 . . 117.9(3) ?
    C21 C22 C23 . . 118.5(4) ?
    C21 C22 H22 . . 120.8 ?
    C23 C22 H22 . . 120.8 ?
    C24 C23 C22 . . 120.6(4) ?
    C24 C23 Cl4 . . 120.8(4) ?
    C22 C23 Cl4 . . 118.6(3) ?
    C25 C24 C23 . . 120.5(4) ?
    C25 C24 H24 . . 119.7 ?
    C23 C24 H24 . . 119.7 ?
    C24 C25 C26 . . 120.2(4) ?
    C24 C25 H25 . . 119.9 ?
    C26 C25 H25 . . 119.9 ?
    C25 C26 C21 . . 120.1(4) ?
    C25 C26 H26 . . 119.9 ?
    C21 C26 H26 . . 119.9 ?
    C20 N2 S2 . . 122.5(2) ?
    C20 N2 H2N . . 119(3) ?
    S2 N2 H2N . . 117(3) ?
    O4 S2 O5 . . 119.14(18) ?
    O4 S2 N2 . . 109.45(18) ?
    O5 S2 N2 . . 104.14(15) ?
    O4 S2 C14 . . 107.70(16) ?
    O5 S2 C14 . . 110.08(16) ?
    N2 S2 C14 . . 105.52(16) ?
loop_
    _geom_torsion_atom_site_label_1
    _geom_torsion_atom_site_label_2
    _geom_torsion_atom_site_label_3
    _geom_torsion_atom_site_label_4
    _geom_torsion_site_symmetry_1
    _geom_torsion_site_symmetry_2
    _geom_torsion_site_symmetry_3
    _geom_torsion_site_symmetry_4
    _geom_torsion
    _geom_torsion_publ_flag
    C6 C1 C2 C3 . . . . -0.2(5) ?
    S1 C1 C2 C3 . . . . -178.1(3) ?
    C6 C1 C2 Cl1 . . . . -179.0(3) ?
    S1 C1 C2 Cl1 . . . . 3.1(4) ?
    C1 C2 C3 C4 . . . . 0.2(6) ?
    Cl1 C2 C3 C4 . . . . 179.1(3) ?
    C2 C3 C4 C5 . . . . 0.2(6) ?
    C3 C4 C5 C6 . . . . -0.6(6) ?
    C4 C5 C6 C1 . . . . 0.7(6) ?
    C2 C1 C6 C5 . . . . -0.3(5) ?
    S1 C1 C6 C5 . . . . 177.7(3) ?
    O3 C7 C8 C9 . . . . 31.9(5) ?
    N1 C7 C8 C9 . . . . -149.0(3) ?
    O3 C7 C8 C13 . . . . -144.7(4) ?
    N1 C7 C8 C13 . . . . 34.4(4) ?
    C13 C8 C9 C10 . . . . -1.1(5) ?
    C7 C8 C9 C10 . . . . -177.8(3) ?
    C8 C9 C10 C11 . . . . 2.2(6) ?
    C8 C9 C10 Cl2 . . . . -178.3(3) ?
    C9 C10 C11 C12 . . . . -1.7(6) ?
    Cl2 C10 C11 C12 . . . . 178.8(3) ?
    C10 C11 C12 C13 . . . . 0.2(6) ?
    C11 C12 C13 C8 . . . . 0.8(6) ?
    C9 C8 C13 C12 . . . . -0.3(5) ?
    C7 C8 C13 C12 . . . . 176.3(3) ?
    O3 C7 N1 S1 . . . . 15.6(5) ?
    C8 C7 N1 S1 . . . . -163.5(2) ?
    C7 N1 S1 O1 . . . . 52.6(3) ?
    C7 N1 S1 O2 . . . . -178.6(3) ?
    C7 N1 S1 C1 . . . . -62.6(3) ?
    C2 C1 S1 O1 . . . . -178.8(3) ?
    C6 C1 S1 O1 . . . . 3.3(3) ?
    C2 C1 S1 O2 . . . . 48.6(3) ?
    C6 C1 S1 O2 . . . . -129.4(3) ?
    C2 C1 S1 N1 . . . . -63.4(3) ?
    C6 C1 S1 N1 . . . . 118.7(3) ?
    C19 C14 C15 C16 . . . . 2.0(5) ?
    S2 C14 C15 C16 . . . . -177.8(3) ?
    C19 C14 C15 Cl3 . . . . -175.8(3) ?
    S2 C14 C15 Cl3 . . . . 4.5(4) ?
    C14 C15 C16 C17 . . . . -1.0(6) ?
    Cl3 C15 C16 C17 . . . . 176.9(3) ?
    C15 C16 C17 C18 . . . . -0.4(6) ?
    C16 C17 C18 C19 . . . . 0.6(7) ?
    C17 C18 C19 C14 . . . . 0.4(6) ?
    C15 C14 C19 C18 . . . . -1.7(5) ?
    S2 C14 C19 C18 . . . . 178.1(3) ?
    O6 C20 C21 C22 . . . . -149.0(4) ?
    N2 C20 C21 C22 . . . . 30.7(5) ?
    O6 C20 C21 C26 . . . . 27.5(5) ?
    N2 C20 C21 C26 . . . . -152.8(3) ?
    C26 C21 C22 C23 . . . . -0.7(5) ?
    C20 C21 C22 C23 . . . . 175.8(3) ?
    C21 C22 C23 C24 . . . . 0.4(6) ?
    C21 C22 C23 Cl4 . . . . -177.4(3) ?
    C22 C23 C24 C25 . . . . 0.5(6) ?
    Cl4 C23 C24 C25 . . . . 178.3(3) ?
    C23 C24 C25 C26 . . . . -1.1(7) ?
    C24 C25 C26 C21 . . . . 0.8(6) ?
    C22 C21 C26 C25 . . . . 0.1(5) ?
    C20 C21 C26 C25 . . . . -176.5(3) ?
    O6 C20 N2 S2 . . . . 5.7(5) ?
    C21 C20 N2 S2 . . . . -173.9(2) ?
    C20 N2 S2 O4 . . . . 53.1(3) ?
    C20 N2 S2 O5 . . . . -178.5(3) ?
    C20 N2 S2 C14 . . . . -62.6(3) ?
    C19 C14 S2 O4 . . . . -4.5(3) ?
    C15 C14 S2 O4 . . . . 175.2(3) ?
    C19 C14 S2 O5 . . . . -135.9(3) ?
    C15 C14 S2 O5 . . . . 43.9(3) ?
    C19 C14 S2 N2 . . . . 112.3(3) ?
    C15 C14 S2 N2 . . . . -67.9(3) ?
loop_
    _geom_hbond_atom_site_label_D
    _geom_hbond_atom_site_label_H
    _geom_hbond_atom_site_label_A
    _geom_hbond_site_symmetry_A
    _geom_hbond_distance_DH
    _geom_hbond_distance_HA
    _geom_hbond_distance_DA
    _geom_hbond_angle_DHA
    N1 H1N O6 . 0.84(2) 2.02(2) 2.836(4) 162(4)
    N2 H2N O5 2_766 0.85(2) 2.10(2) 2.937(4) 173(4)
data_global
_journal_date_recd_electronic     2010-05-02
_journal_date_accepted     2010-05-09
_journal_name_full     'Acta Crystallographica, Section E'
_journal_year     2010
_journal_volume     66
_journal_issue      6
_journal_page_first     o1343
_journal_page_last     o1343
_journal_paper_category     QO
_journal_coeditor_code     CI5091
_publ_contact_author_name     'Prof. B. Thimme Gowda'
_publ_contact_author_address
;
  Department of Chemistry
  Mangalore University
  Mangalagangotri-574 199
  Mangalore, INDIA
;
_publ_contact_author_email     gowdabt@yahoo.com
_publ_contact_author_fax     '91 824 2287367'
_publ_contact_author_phone     '91 824 2287262'
_publ_section_title
;
2-Chloro-<i>N</i>-(3-chlorobenzoyl)benzenesulfonamide
;
loop_
    _publ_author_name
    _publ_author_address
    'B. Thimme Gowda'
; Department of Chemistry
  Mangalore University
  Mangalagangotri 574 199
  Mangalore, India
;
    'Sabine Foro'
; Institute of Materials Science
  Darmstadt University of Technology
  Petersenstrasse 23
  D-64287 Darmstadt, Germany
;
    'P. A. Suchetan'
; Department of Chemistry
  Mangalore University
  Mangalagangotri 574 199
  Mangalore, India
;
    'Hartmut Fuess '
; Institute of Materials Science
  Darmstadt University of Technology
  Petersenstrasse 23
  D-64287 Darmstadt, Germany
;
