# Supplementary material for: 2-Chloro-N-(3-chloro­benzo­yl)benzene­sulfonamide
Source: Acta Crystallogr Sect E Struct Rep Online. 2010 May 15;66(Pt 6):o1343. doi: 10.1107/S1600536810016909 (PMC2979644; doi:10.1107/S1600536810016909)
Supplement: Supplementary file 2 [file e-66-o1343-Isup2.hkl]

# 
# h,k,l, Fc-squared, Fo-squared, sigma(Fo-squared) and status flag 
# 
data_I
_shelx_title ' DAS47 P-1' 
_shelx_refln_list_code          4 
_shelx_F_calc_maximum      156.50 
_exptl_crystal_F_000       672.00 
_reflns_d_resolution_high  0.8001 
 
loop_ 
 _symmetry_equiv_pos_as_xyz 
 'x, y, z' 
 '-x, -y, -z' 
 
_cell_length_a     7.4399 
_cell_length_b    11.6790 
_cell_length_c    17.1380 
_cell_angle_alpha  75.346 
_cell_angle_beta   83.188 
_cell_angle_gamma  77.732 
 
_shelx_F_squared_multiplier     1.000 
 
loop_ 
 _refln_index_h 
 _refln_index_k 
 _refln_index_l 
 _refln_F_squared_calc 
 _refln_F_squared_meas 
 _refln_F_squared_sigma 
 _refln_observed_status 
   1   0   0        2.22        2.10      1.29 o 
   2   0   0      526.15      374.40      2.34 o 
   3   0   0      244.20      231.41      3.65 o 
   4   0   0       33.20       28.68      1.90 o 
   5   0   0       42.73       39.20      6.30 o 
   6   0   0      486.09      514.02     12.84 o 
   7   0   0      221.39      222.69     10.47 o 
   9   0   0        0.92       -3.09      7.36 o 
  -8   1   0      105.04       95.40      9.22 o 
  -7   1   0        5.16        7.85      6.79 o 
  -6   1   0      487.65      459.28     11.17 o 
  -5   1   0     1172.96     1150.37     30.50 o 
  -4   1   0      464.44      443.43      3.87 o 
  -3   1   0       60.09       68.07      1.51 o 
  -2   1   0       33.83       14.73      1.02 o 
  -1   1   0       69.64       49.40      1.49 o 
   1   1   0      570.07      638.33      4.23 o 
   2   1   0     4668.85     5212.31     21.69 o 
   3   1   0      245.40      194.87      3.36 o 
   4   1   0       83.79       68.78      2.64 o 
   5   1   0      893.50      921.31     14.80 o 
   6   1   0       11.46       10.70      6.09 o 
   7   1   0       13.52        9.52      7.65 o 
   8   1   0       18.68       27.84      7.93 o 
   9   1   0        8.84        8.66      8.10 o 
  -7   2   0      227.22      234.59     33.71 o 
  -6   2   0      516.99      503.61      7.46 o 
  -5   2   0     1183.80     1199.94      9.45 o 
  -4   2   0      125.55      119.72      2.74 o 
  -3   2   0     1073.43     1081.58      8.63 o 
  -2   2   0      201.16      175.49      1.97 o 
  -1   2   0     1733.91     1735.69      9.47 o 
   0   2   0     1104.81     1374.57      7.96 o 
   1   2   0       48.80       27.77      1.50 o 
   2   2   0    16182.33    17865.58     80.04 o 
   3   2   0     5020.05     5932.59     31.21 o 
   4   2   0       67.57       61.47      2.44 o 
   5   2   0     2785.67     2891.67     24.87 o 
   6   2   0       18.45       12.55      6.35 o 
   7   2   0      193.75      162.84     10.61 o 
   8   2   0       68.85       62.07      8.80 o 
   9   2   0       55.96       54.90     10.53 o 
  -8   3   0        2.35       -2.62      7.52 o 
  -7   3   0       53.22       48.48      6.77 o 
  -6   3   0     1243.38     1187.65     28.62 o 
  -5   3   0      173.77      148.81      9.54 o 
  -4   3   0      459.91      443.87      5.41 o 
  -3   3   0     4970.35     5083.72     37.72 o 
  -2   3   0      126.17       99.87      2.37 o 
  -1   3   0      418.02      406.48      8.66 o 
   0   3   0     4737.15     4820.07     77.57 o 
   1   3   0     8743.31     9383.92     24.92 o 
   2   3   0     3687.23     3952.68     35.94 o 
   3   3   0      224.14      312.67      3.36 o 
   4   3   0      338.39      321.32      5.02 o 
   5   3   0       36.51       16.08      4.12 o 
   6   3   0        0.09       -6.37      6.62 o 
   7   3   0      425.13      448.34     13.88 o 
   8   3   0       83.39       83.47      9.29 o 
   9   3   0       25.43       36.73      8.66 o 
  -8   4   0      158.26      130.22      9.69 o 
  -7   4   0       14.85       20.96      4.16 o 
  -6   4   0      140.50      137.21      5.48 o 
  -5   4   0       21.97       29.57      2.90 o 
  -4   4   0      464.29      437.12      5.37 o 
  -3   4   0     1230.50     1384.08      9.16 o 
  -2   4   0     2577.84     2783.42     31.61 o 
  -1   4   0     4969.57     4943.78     18.21 o 
   0   4   0      647.72      547.83     16.08 o 
   1   4   0     2962.39     3080.01     19.51 o 
   2   4   0     4279.06     4060.56     21.22 o 
   3   4   0      473.67      512.12      3.82 o 
   4   4   0     1426.31     1331.99      8.28 o 
   5   4   0      184.39      214.22      8.86 o 
   6   4   0      219.58      196.14      6.66 o 
   7   4   0        2.68       -3.04      7.53 o 
   8   4   0       24.50       31.70      7.84 o 
   9   4   0       31.74       43.37      9.08 o 
  -7   5   0       38.31       37.67      7.20 o 
  -6   5   0       19.45       29.17      5.34 o 
  -5   5   0       59.63       46.54      4.11 o 
  -4   5   0      370.36      320.48     59.63 o 
  -3   5   0        2.97        7.68      2.51 o 
  -2   5   0        1.70        3.13      1.67 o 
  -1   5   0      750.72      880.87     27.19 o 
   0   5   0     1294.12     1360.37     13.29 o 
   1   5   0      964.46      936.53      5.97 o 
   2   5   0       39.94       21.43      1.61 o 
   3   5   0      651.34      717.30     13.30 o 
   4   5   0        3.95       12.27      5.62 o 
   5   5   0      291.45      318.15      6.98 o 
   6   5   0      812.14      724.50     10.66 o 
   7   5   0       18.44       23.50      5.23 o 
   8   5   0        0.18        7.36      7.90 o 
   9   5   0       22.48       25.14      8.36 o 
  -7   6   0       36.42       18.84      6.30 o 
  -6   6   0       93.44      116.74      9.02 o 
  -5   6   0       49.81       51.26      6.75 o 
  -4   6   0        0.23       -2.95      6.01 o 
  -3   6   0      886.44      938.05     14.61 o 
  -2   6   0      486.57      478.72      6.32 o 
  -1   6   0        8.17        8.54      2.28 o 
   0   6   0       21.39       15.92      4.73 o 
   1   6   0     6431.48     6408.74     29.37 o 
   2   6   0      495.16      428.51      4.68 o 
   3   6   0      293.77      300.68      6.13 o 
   4   6   0      135.22      131.75     11.20 o 
   5   6   0      178.92      181.40      5.96 o 
   6   6   0       88.53       94.56      5.96 o 
   7   6   0      164.76      171.66      7.21 o 
   8   6   0        4.43        4.38      6.76 o 
  -7   7   0       12.93       11.25      6.54 o 
  -6   7   0        0.06        6.44      6.19 o 
  -5   7   0       42.94       24.76      5.85 o 
  -4   7   0      348.90      364.10     11.30 o 
  -3   7   0      240.77      242.94      9.07 o 
  -2   7   0     1150.79     1110.36     16.22 o 
  -1   7   0      730.82      712.03     12.87 o 
   0   7   0       56.54       43.17      5.30 o 
   1   7   0      407.24      437.24      5.26 o 
   2   7   0      206.18      176.35      5.87 o 
   3   7   0      167.23      159.96      5.47 o 
   4   7   0      418.90      385.64     15.10 o 
   5   7   0      308.66      309.48      7.51 o 
   6   7   0       13.15        9.96      4.77 o 
   7   7   0       68.13       40.76      5.48 o 
   8   7   0       16.31       13.17      5.17 o 
  -6   8   0       32.92       83.75      9.13 o 
  -5   8   0       11.93       11.66      6.64 o 
  -4   8   0        7.50        3.59      6.08 o 
  -3   8   0        3.23       -0.10      5.92 o 
  -2   8   0       29.89       36.33      7.19 o 
  -1   8   0        0.02       -6.61      6.61 o 
   0   8   0      241.31      254.40      8.85 o 
   1   8   0      747.87      745.75     16.19 o 
   2   8   0      164.49      158.52      3.84 o 
   3   8   0       37.21       41.60      4.05 o 
   4   8   0      233.26      233.82      6.06 o 
   5   8   0       91.08       83.00      7.80 o 
   6   8   0      462.64      470.20      9.31 o 
   7   8   0        0.09       -1.31      4.60 o 
   8   8   0        0.76       -5.25      5.25 o 
  -5   9   0      367.41      429.90     14.24 o 
  -4   9   0        0.01       -6.03      6.96 o 
  -3   9   0       27.55       17.39      6.24 o 
  -2   9   0      547.56      546.84     13.76 o 
  -1   9   0        2.13        3.11      6.03 o 
   0   9   0      213.78      207.48      8.73 o 
   1   9   0       33.08       45.69      3.13 o 
   2   9   0       72.47       85.40      3.52 o 
   3   9   0        8.67        6.41      3.68 o 
   4   9   0      153.10      169.38      8.45 o 
   5   9   0       20.09       24.20      6.68 o 
   6   9   0        4.82        4.28      4.81 o 
   7   9   0       16.92       30.09      5.34 o 
   8   9   0       34.42       36.33      5.83 o 
  -5  10   0      118.97      146.68     10.38 o 
  -4  10   0      122.99      146.35      9.77 o 
  -3  10   0        9.65        6.11      6.79 o 
  -2  10   0       28.24       14.02      7.08 o 
  -1  10   0        0.18       -6.20      6.20 o 
   0  10   0       38.42       30.38      6.87 o 
   1  10   0        6.98        2.21      2.89 o 
   2  10   0       65.33       65.00      3.65 o 
   3  10   0      486.27      506.75      8.93 o 
   4  10   0       58.03       52.75      5.07 o 
   5  10   0      627.49      597.12     14.92 o 
   6  10   0       67.57       70.41      8.32 o 
   7  10   0        1.71       12.91      7.72 o 
  -4  11   0       11.20       15.12      7.48 o 
  -3  11   0        3.84        2.16      7.46 o 
  -2  11   0      113.48      101.25      8.76 o 
  -1  11   0      154.14      153.32      9.48 o 
   0  11   0        7.88       -6.58      6.58 o 
   1  11   0       42.35       41.51      3.45 o 
   2  11   0       19.97       25.35      3.15 o 
   3  11   0       62.71       62.06      4.86 o 
   4  11   0      131.91      114.73      5.78 o 
   5  11   0       49.20       62.58      8.64 o 
   6  11   0        2.57       11.20      7.51 o 
   7  11   0       19.66       28.09      8.55 o 
  -3  12   0        0.24        0.13      7.96 o 
  -2  12   0      147.94      170.97     10.28 o 
  -1  12   0        0.24        2.81      7.36 o 
   0  12   0        0.33        2.87      3.92 o 
   1  12   0       13.23       23.61      3.51 o 
   2  12   0      108.20      105.69      7.52 o 
   3  12   0        2.29       -3.58      4.04 o 
   4  12   0        4.21        2.87      3.94 o 
   5  12   0        0.72       -2.44      7.23 o 
   6  12   0        0.03        1.08      7.83 o 
  -1  13   0      178.72      251.11     12.15 o 
   0  13   0      109.67      112.96      9.66 o 
   1  13   0       75.05       89.76      7.71 o 
   2  13   0       17.06       20.72      7.43 o 
   3  13   0        0.56       -7.01      7.01 o 
   4  13   0        6.97        6.70      6.98 o 
   5  13   0        0.86        5.29      7.78 o 
   1  14   0        0.21       40.24      6.42 o 
   2  14   0        8.78       19.19      5.80 o 
  -4 -13   1       19.00       25.68      9.21 o 
  -3 -13   1        9.82        6.71      4.03 o 
  -2 -13   1       13.38       18.48      5.55 o 
  -1 -13   1       21.73       36.68     10.98 o 
   0 -13   1        2.31        4.76      6.63 o 
   1 -13   1        3.57       19.40      8.24 o 
  -6 -12   1       36.23       51.71      8.89 o 
  -5 -12   1        0.04        2.80      7.91 o 
  -4 -12   1       47.97       52.34     16.56 o 
  -3 -12   1        5.91        3.63      3.89 o 
  -2 -12   1       53.48       59.09      4.81 o 
  -1 -12   1        6.39        9.17      5.36 o 
   0 -12   1        3.43        5.77      6.42 o 
   1 -12   1       55.01       64.39      8.10 o 
   2 -12   1       15.08       21.24      7.88 o 
   3 -12   1      263.52      330.25     14.10 o 
  -6 -11   1       99.68      110.93      9.48 o 
  -5 -11   1        9.54        5.81      6.89 o 
  -4 -11   1       12.01        5.67      4.36 o 
  -3 -11   1      124.15      124.15      6.05 o 
  -2 -11   1       52.73       71.10      4.47 o 
  -1 -11   1       24.93       27.92      3.31 o 
   0 -11   1      229.75      233.26     10.37 o 
   1 -11   1        8.10        3.00      6.24 o 
   2 -11   1      179.84      171.19     10.68 o 
   3 -11   1       21.91       39.42      7.93 o 
   4 -11   1        9.66       37.70      7.80 o 
  -7 -10   1        4.73       18.26      8.09 o 
  -6 -10   1       16.26       25.39      7.89 o 
  -5 -10   1      273.74      295.39     11.52 o 
  -4 -10   1        0.33        0.62      4.15 o 
  -3 -10   1       82.30       73.19     10.91 o 
  -2 -10   1       97.67       89.02      6.32 o 
  -1 -10   1      316.63      290.04      5.47 o 
   0 -10   1       86.08       83.38      7.90 o 
   1 -10   1       43.92       33.69      6.77 o 
   2 -10   1      370.17      429.52     13.16 o 
   3 -10   1        6.96        7.68      7.02 o 
   4 -10   1      162.23      189.90     10.50 o 
   5 -10   1        0.03       17.81      8.04 o 
  -7  -9   1       24.14       47.18      5.76 o 
  -6  -9   1        6.08       18.55      9.51 o 
  -5  -9   1       12.40        2.55      6.67 o 
  -4  -9   1      103.33      108.52      7.01 o 
  -3  -9   1      546.51      516.70     11.74 o 
  -2  -9   1       22.94       23.70      3.39 o 
  -1  -9   1       41.99       32.24      3.04 o 
   0  -9   1        2.95       -2.37      5.59 o 
   1  -9   1        0.59       -5.63      5.88 o 
   2  -9   1      223.34      204.40     10.17 o 
   3  -9   1      216.97      207.58      9.87 o 
   4  -9   1        2.15       -3.59      6.96 o 
   5  -9   1       28.35       58.44      8.76 o 
  -8  -8   1       36.65       54.32      6.41 o 
  -7  -8   1        0.67       -1.88      4.48 o 
  -6  -8   1      269.31      281.59      7.78 o 
  -5  -8   1       67.66       75.07      5.15 o 
  -4  -8   1      290.83      278.98      9.82 o 
  -3  -8   1       65.81       79.28      4.55 o 
  -2  -8   1       19.02       21.87      2.66 o 
  -1  -8   1      217.98      180.95     10.01 o 
   0  -8   1        5.31       -2.21      5.63 o 
   1  -8   1      685.26      690.82     13.82 o 
   2  -8   1      128.16      115.76      8.12 o 
   3  -8   1       32.03       30.54      6.56 o 
   4  -8   1      171.40      167.84      9.63 o 
   5  -8   1      249.17      282.58     11.51 o 
   6  -8   1        6.86       39.32      7.92 o 
  -8  -7   1      147.68      146.30     12.60 o 
  -7  -7   1        4.11        2.26      4.69 o 
  -6  -7   1      217.54      192.19      6.87 o 
  -5  -7   1       82.37       90.83      7.53 o 
  -4  -7   1     1874.06     1831.96     11.54 o 
  -3  -7   1       34.57       32.87      3.78 o 
  -2  -7   1      391.92      399.70      5.05 o 
  -1  -7   1      391.58      412.03      6.14 o 
   0  -7   1      661.75      634.75     11.28 o 
   1  -7   1      477.35      454.95     10.66 o 
   2  -7   1      935.60      974.51     15.44 o 
   3  -7   1        1.80       -2.45      5.66 o 
   4  -7   1        2.64       10.66      6.42 o 
   5  -7   1        0.99       -3.47      6.04 o 
   6  -7   1       63.02      105.41      9.28 o 
  -8  -6   1        0.02       -6.89      6.89 o 
  -7  -6   1        2.95        4.99      4.77 o 
  -6  -6   1        7.76        9.85      4.82 o 
  -5  -6   1       17.62       11.41      4.08 o 
  -4  -6   1        1.32        5.10      4.36 o 
  -3  -6   1      349.59      323.40      7.51 o 
  -2  -6   1      556.34      598.80      9.03 o 
  -1  -6   1       38.01       40.96      3.12 o 
   0  -6   1     3447.89     3438.21     22.66 o 
   1  -6   1     1895.39     1965.11     18.37 o 
   2  -6   1      362.18      283.90     48.75 o 
   3  -6   1      204.06      178.48      7.74 o 
   4  -6   1      489.69      441.22     11.74 o 
   5  -6   1        5.59        8.32      8.11 o 
   6  -6   1      530.85      583.33     16.08 o 
   7  -6   1        0.80       -1.24      5.70 o 
  -9  -5   1       64.41       82.45      9.50 o 
  -8  -5   1        1.24        2.28      7.66 o 
  -7  -5   1       87.19      103.29      6.55 o 
  -6  -5   1        2.23        2.81      4.88 o 
  -5  -5   1      187.75      193.85      6.11 o 
  -4  -5   1       17.89        9.82      2.11 o 
  -3  -5   1        4.44        8.31      1.17 o 
  -2  -5   1      804.18      703.84     15.17 o 
  -1  -5   1     1099.95     1148.71      6.30 o 
   0  -5   1     3651.04     4017.09     22.06 o 
   1  -5   1     2307.84     2220.56     17.77 o 
   2  -5   1        0.27        1.78      2.32 o 
   3  -5   1      213.25      235.05      4.98 o 
   4  -5   1       83.68       63.34     10.49 o 
   5  -5   1      410.37      369.13      7.70 o 
   6  -5   1       12.75       10.92      6.68 o 
   7  -5   1       35.91       25.19      7.45 o 
  -9  -4   1        5.10       -2.30      7.68 o 
  -8  -4   1        5.23        0.43      7.26 o 
  -7  -4   1      119.95      113.55      8.80 o 
  -6  -4   1      601.29      622.04     18.93 o 
  -5  -4   1        0.22       -1.19      3.22 o 
  -4  -4   1     3740.88     3586.85     31.17 o 
  -3  -4   1      248.09      273.37      3.68 o 
  -2  -4   1      410.03      414.53      2.95 o 
  -1  -4   1     1174.32     1153.59      5.70 o 
   0  -4   1      208.13       95.56      4.88 o 
   1  -4   1     2552.04     2367.46      9.91 o 
   2  -4   1     1634.60     1888.16      8.28 o 
   3  -4   1     1112.96     1050.56      7.23 o 
   4  -4   1        7.75        9.71      2.50 o 
   5  -4   1       62.86       68.73      3.03 o 
   6  -4   1       37.93       28.23      3.32 o 
   7  -4   1        0.03        4.18      4.46 o 
  -9  -3   1       15.84       18.22      8.13 o 
  -8  -3   1       15.44       17.41      7.38 o 
  -7  -3   1       39.55       32.29      8.32 o 
  -6  -3   1      382.48      356.51     11.51 o 
  -5  -3   1      221.63      221.88      4.97 o 
  -4  -3   1       51.36       56.84      2.47 o 
  -3  -3   1     1533.25     1554.62      8.48 o 
  -2  -3   1     2777.84     2828.25      7.42 o 
  -1  -3   1     3759.33     3723.61     22.90 o 
   0  -3   1     2581.82     2798.42     62.37 o 
   1  -3   1       82.77       51.18      2.25 o 
   2  -3   1     2629.02     3180.78     14.17 o 
   3  -3   1     1572.42     1608.07     15.07 o 
   4  -3   1      729.31      732.57     10.29 o 
   5  -3   1       68.84       56.57      3.52 o 
   6  -3   1        2.49        1.04      3.26 o 
   7  -3   1        2.67        4.62      3.10 o 
   8  -3   1      154.19      222.68     12.02 o 
  -9  -2   1       15.90        8.73      9.63 o 
  -8  -2   1        9.66       21.14      7.77 o 
  -7  -2   1       41.76       45.32      8.09 o 
  -6  -2   1        5.42       -2.53      7.06 o 
  -5  -2   1      469.58      468.95     13.12 o 
  -4  -2   1      987.44      980.98      8.15 o 
  -3  -2   1      777.08      844.50      6.18 o 
  -2  -2   1     2795.11     2904.06     11.29 o 
  -1  -2   1     9131.44     9101.81     11.09 o 
   0  -2   1      266.48      266.84      4.32 o 
   1  -2   1    10241.87     9753.66     67.95 o 
   2  -2   1       30.66       34.22      1.70 o 
   3  -2   1      287.15      282.86      3.59 o 
   4  -2   1     1008.85      944.35     12.66 o 
   5  -2   1     1017.91     1036.02     11.94 o 
   6  -2   1      598.67      565.71      7.56 o 
   7  -2   1       38.75       56.03      7.69 o 
   8  -2   1      246.39      283.62     12.62 o 
  -9  -1   1       27.37       30.53      8.78 o 
  -8  -1   1       32.76       47.48      9.16 o 
  -7  -1   1      751.36      707.67     16.42 o 
  -6  -1   1        0.94       -6.75      6.75 o 
  -5  -1   1      292.89      330.38      6.64 o 
  -4  -1   1      106.06      106.68      3.06 o 
  -3  -1   1    14772.03    15379.79    108.90 o 
  -2  -1   1      170.33      148.27      3.74 o 
  -1  -1   1    11737.62    11492.14     65.77 o 
   1  -1   1    10435.87    10803.57     15.35 o 
   2  -1   1       35.66       57.29      1.35 o 
   3  -1   1     1626.43     1664.06      8.66 o 
   4  -1   1      203.36      181.25      2.99 o 
   5  -1   1      108.32       92.41      3.74 o 
   6  -1   1        6.97       10.21      6.54 o 
   7  -1   1       51.28       46.75      7.62 o 
   8  -1   1        0.04       -2.20      7.72 o 
  -9   0   1        0.04        6.35      7.58 o 
  -8   0   1      140.24      148.50     10.61 o 
  -7   0   1       55.25       43.35      8.59 o 
  -6   0   1       38.62       39.49      6.67 o 
  -5   0   1      178.45      175.22      4.20 o 
  -4   0   1      135.12      142.06      4.54 o 
  -3   0   1      183.11      181.87      6.31 o 
  -2   0   1     5543.35     5749.32     14.53 o 
  -1   0   1       72.83       69.83      2.11 o 
   1   0   1     4880.52     4937.52     13.50 o 
   2   0   1     2570.90     2596.81     11.40 o 
   3   0   1     3902.74     4268.12     15.38 o 
   4   0   1      254.83      201.61      3.74 o 
   5   0   1      531.66      511.56     11.73 o 
   6   0   1        0.84       -2.43      6.15 o 
   7   0   1      220.56      222.20     10.50 o 
   8   0   1       28.17       12.91      8.18 o 
  -8   1   1      261.19      273.98     12.63 o 
  -7   1   1       13.13        0.78      7.33 o 
  -6   1   1      111.01      108.82      5.35 o 
  -5   1   1       37.64       37.09      2.64 o 
  -4   1   1       22.44       27.31      1.67 o 
  -3   1   1      181.03      137.53      1.91 o 
  -2   1   1     1966.80     1757.67     10.96 o 
  -1   1   1      387.63      407.08      4.25 o 
   1   1   1        1.60       40.26      2.25 o 
   2   1   1    17929.56    19117.33     61.88 o 
   3   1   1       27.26       27.30      1.74 o 
   4   1   1       46.24       45.26      7.93 o 
   5   1   1      506.87      514.83     11.60 o 
   6   1   1        3.52        3.48      6.19 o 
   7   1   1        0.34        6.13      6.98 o 
   8   1   1      119.07      124.56      9.54 o 
  -8   2   1      138.38      149.01     11.02 o 
  -7   2   1       24.92       15.10      4.57 o 
  -6   2   1      593.87      608.53     13.30 o 
  -5   2   1      770.72      753.98      7.76 o 
  -4   2   1        0.19        0.64      1.49 o 
  -3   2   1     3018.08     2963.53     16.07 o 
  -2   2   1        1.57        3.50      1.11 o 
  -1   2   1     5844.23     6618.20     19.83 o 
   0   2   1     5481.20     6719.13     17.10 o 
   1   2   1     1988.45     1870.79     10.72 o 
   2   2   1     8282.48     9192.97     14.46 o 
   3   2   1     3501.13     3713.46     19.96 o 
   4   2   1        2.24        0.61      1.91 o 
   5   2   1       95.38      119.36      9.81 o 
   6   2   1       19.40       14.70      6.20 o 
   7   2   1      151.09      134.93      9.23 o 
   9   2   1        0.86       -9.21      9.21 o 
  -8   3   1      145.97      168.39     10.50 o 
  -7   3   1       31.43       24.14      3.98 o 
  -6   3   1        3.67        5.85      3.57 o 
  -5   3   1     1829.61     1808.21     24.52 o 
  -4   3   1      167.38      179.87      3.74 o 
  -3   3   1     2168.08     2312.49     29.42 o 
  -2   3   1      243.80      186.57      2.06 o 
  -1   3   1      996.13      970.01      9.47 o 
   0   3   1      178.00      110.48      4.05 o 
   1   3   1    10505.41    10106.86     37.35 o 
   2   3   1      636.45      812.45      4.49 o 
   3   3   1       41.02       56.19      2.26 o 
   4   3   1     1555.03     1590.97     21.28 o 
   5   3   1      751.18      846.07      9.74 o 
   6   3   1       79.02       71.08      5.91 o 
   7   3   1        2.59       -6.02      7.22 o 
   8   3   1        6.47       -8.39      8.39 o 
   9   3   1       57.27       70.43      9.40 o 
  -8   4   1        7.74       17.57      6.57 o 
  -7   4   1       47.51       47.55      5.00 o 
  -6   4   1       17.90       25.35      3.85 o 
  -5   4   1      109.72      102.26      4.69 o 
  -4   4   1      106.67      102.11      3.36 o 
  -3   4   1       21.25       22.44      2.42 o 
  -2   4   1      108.48      109.59      2.55 o 
  -1   4   1        5.00       20.46      2.65 o 
   0   4   1     1241.05     1240.30     11.01 o 
   1   4   1     1646.10     1792.45     20.18 o 
   2   4   1     3185.10     3251.58     21.60 o 
   3   4   1      220.90      198.19      3.13 o 
   4   4   1     1386.91     1536.83     11.49 o 
   5   4   1      631.56      631.17     10.88 o 
   6   4   1      313.30      309.05     13.30 o 
   7   4   1       97.79       72.35      8.88 o 
   8   4   1        1.05       -3.43      7.67 o 
   9   4   1      199.99      221.84     12.56 o 
  -7   5   1      132.05      105.92     20.98 o 
  -6   5   1     1419.58     1387.53     14.70 o 
  -5   5   1        0.98        1.88      3.13 o 
  -4   5   1       78.43       66.62     10.71 o 
  -3   5   1      180.49      189.10      4.84 o 
  -2   5   1       11.07        8.67      1.51 o 
  -1   5   1        5.79        0.37      1.28 o 
   0   5   1      398.51      402.75      9.41 o 
   1   5   1     1987.34     1953.76     13.83 o 
   2   5   1      234.16      281.45      2.56 o 
   3   5   1      419.70      396.96      9.28 o 
   4   5   1     2664.10     2667.08     37.99 o 
   5   5   1       14.74       14.93      4.09 o 
   6   5   1      145.50      154.79      6.45 o 
   7   5   1      107.35      102.56      9.79 o 
   8   5   1       14.83       14.28      7.52 o 
   9   5   1        3.29        8.02      8.66 o 
  -7   6   1        0.98       -1.39      6.59 o 
  -6   6   1       35.89       30.17      7.23 o 
  -5   6   1       17.39       18.88      3.40 o 
  -4   6   1        0.31       -6.33      6.33 o 
  -3   6   1      230.34      217.60      8.74 o 
  -2   6   1       88.00       94.59      4.83 o 
  -1   6   1     2459.28     2349.84     19.26 o 
   0   6   1      867.11      899.52      5.55 o 
   1   6   1     1756.21     1952.60     42.54 o 
   2   6   1      492.39      516.97     15.25 o 
   3   6   1       25.77       25.51      1.86 o 
   4   6   1      151.32      161.83      5.08 o 
   5   6   1       41.20       37.83      4.47 o 
   6   6   1      384.04      430.07     14.45 o 
   7   6   1        4.38        3.07      4.86 o 
   8   6   1       14.85       23.13      5.17 o 
   9   6   1       11.73       32.26      9.47 o 
  -7   7   1       22.16        6.69      6.72 o 
  -6   7   1       26.12       38.40      7.78 o 
  -5   7   1       25.74       18.43      3.84 o 
  -4   7   1        7.86       19.18      6.61 o 
  -3   7   1        0.04       -3.36      6.45 o 
  -2   7   1       60.00       61.92      6.99 o 
  -1   7   1     1946.98     1964.47     19.90 o 
   0   7   1       37.36       22.60      4.98 o 
   1   7   1      211.83      217.92      4.77 o 
   2   7   1     1741.48     1783.81     25.36 o 
   3   7   1     1405.80     1389.48     22.38 o 
   4   7   1      401.38      400.39      7.09 o 
   5   7   1      400.72      369.61      7.42 o 
   6   7   1      189.33      193.50      6.95 o 
   7   7   1       15.20       11.59      4.91 o 
   8   7   1        4.64        4.60      4.84 o 
  -6   8   1       27.12       62.47      8.68 o 
  -5   8   1       88.56       82.18      8.50 o 
  -4   8   1       40.33       40.12      6.56 o 
  -3   8   1      101.14       95.70      8.17 o 
  -2   8   1       64.44       56.40      7.68 o 
  -1   8   1      627.03      643.51     13.26 o 
   0   8   1       47.51       51.78      6.31 o 
   1   8   1      380.44      360.43      6.31 o 
   2   8   1        4.73        6.45      2.45 o 
   3   8   1      107.73       94.72      4.61 o 
   4   8   1     1144.16     1168.89     28.83 o 
   5   8   1       29.55       30.92      4.38 o 
   6   8   1       13.58        9.82      4.70 o 
   7   8   1       24.77       35.73      6.38 o 
   8   8   1        3.09       -2.00      8.27 o 
  -5   9   1      158.96      172.70     10.34 o 
  -4   9   1      229.02      239.83     10.70 o 
  -3   9   1        0.29        4.25      6.48 o 
  -2   9   1      590.75      612.99     14.32 o 
  -1   9   1      301.78      287.82     10.78 o 
   0   9   1      263.16      281.40      9.94 o 
   1   9   1       13.73       16.05      3.46 o 
   2   9   1      162.22      154.45      4.10 o 
   3   9   1       99.11       85.23      4.82 o 
   4   9   1      200.08      215.95      9.06 o 
   5   9   1       82.78       80.25      8.33 o 
   6   9   1      191.16      213.25     17.21 o 
   7   9   1        6.15        7.84      5.95 o 
   8   9   1      145.34      148.79      7.44 o 
  -5  10   1        8.66        5.79      6.97 o 
  -4  10   1       44.51       39.21      8.09 o 
  -3  10   1        0.69       -6.26      6.80 o 
  -2  10   1      121.29      131.30      9.29 o 
  -1  10   1       10.36       19.22      6.96 o 
   0  10   1        9.71       10.31      6.55 o 
   1  10   1      126.43      124.60      4.19 o 
   2  10   1        0.65        1.59      2.66 o 
   3  10   1       93.44       76.45      5.48 o 
   4  10   1       20.31       18.78      4.18 o 
   5  10   1       10.52        8.65      7.30 o 
   6  10   1       37.93       36.25      7.38 o 
   7  10   1       10.32       33.59      8.62 o 
  -4  11   1        0.13       -7.18      7.18 o 
  -3  11   1        2.81       -7.59      7.59 o 
  -2  11   1        6.31       -0.54      6.67 o 
  -1  11   1       58.20       54.56      7.16 o 
   0  11   1        8.33       14.60     11.20 o 
   1  11   1       61.74       59.78      3.60 o 
   2  11   1        3.02        2.50      2.92 o 
   3  11   1      216.67      231.06      6.87 o 
   4  11   1       38.66       44.52      4.71 o 
   5  11   1       80.90       98.53      9.48 o 
   6  11   1        7.19       -3.04      7.13 o 
   7  11   1       60.75       73.00      9.35 o 
  -3  12   1        2.22       -8.09      8.09 o 
  -2  12   1       51.95       57.45      7.87 o 
  -1  12   1       67.19       67.86      7.78 o 
   0  12   1       30.76       33.68      6.85 o 
   1  12   1        0.07       -3.02      3.02 o 
   2  12   1       84.01       86.95      4.71 o 
   3  12   1        2.49        0.46      4.25 o 
   4  12   1       83.43       70.39      9.57 o 
   5  12   1        7.03        3.51      7.06 o 
   6  12   1       46.68       44.96      8.78 o 
  -2  13   1      125.56      122.79     10.02 o 
  -1  13   1       56.49       38.76      8.20 o 
   0  13   1      124.52      125.78      9.75 o 
   1  13   1       49.52       47.55      6.60 o 
   2  13   1       10.08       13.73      3.99 o 
   3  13   1        3.61       -3.60      3.80 o 
   4  13   1       55.47       60.50      5.32 o 
   5  13   1        0.05        8.88      7.98 o 
   0  14   1        8.24        1.19      6.64 o 
   1  14   1        0.02        3.94      5.94 o 
   2  14   1        2.04       -1.63      5.50 o 
   3  14   1        4.33       -5.92      5.92 o 
  -4 -13   2       12.99       -0.15      8.39 o 
  -3 -13   2        1.60        1.31      5.88 o 
  -2 -13   2        0.54        7.39      5.37 o 
  -1 -13   2        5.70        4.02      5.52 o 
   0 -13   2       89.77      102.39      5.77 o 
   1 -13   2       10.87       33.94      7.64 o 
  -5 -12   2      182.92      200.54     10.90 o 
  -4 -12   2        1.01        0.69      4.07 o 
  -3 -12   2       56.29       56.27     11.28 o 
  -2 -12   2        2.52        6.76      5.48 o 
  -1 -12   2        1.57        7.96      6.55 o 
   0 -12   2        1.60       23.32      7.50 o 
   1 -12   2      128.07      178.79     10.42 o 
   2 -12   2       36.04       67.35      8.84 o 
  -6 -11   2        3.24        9.70      8.05 o 
  -5 -11   2       12.18       12.73      7.82 o 
  -4 -11   2       22.36       25.26      8.83 o 
  -3 -11   2       14.19       17.13      4.35 o 
  -2 -11   2        1.38       -0.55      2.87 o 
  -1 -11   2        0.45        6.15      6.24 o 
   0 -11   2        9.31       21.59      6.62 o 
   1 -11   2      231.75      270.17     11.52 o 
   2 -11   2        7.26       14.79      7.19 o 
   3 -11   2      201.33      228.87     11.57 o 
   4 -11   2       15.33       20.06      7.96 o 
  -7 -10   2        0.11       10.97      7.33 o 
  -6 -10   2        2.04        7.13      7.92 o 
  -5 -10   2        1.32        5.74      7.58 o 
  -4 -10   2        8.04        9.46      3.96 o 
  -3 -10   2       68.68       71.53      6.88 o 
  -2 -10   2        4.54        5.12      2.76 o 
  -1 -10   2       11.69       14.84      3.03 o 
   0 -10   2     1073.51     1083.54     17.92 o 
   1 -10   2       73.07       96.41      7.67 o 
   2 -10   2      312.90      332.93     12.56 o 
   3 -10   2      271.67      344.89     13.03 o 
   4 -10   2        0.24       18.67      7.50 o 
  -7  -9   2        1.21        9.57     13.41 o 
  -6  -9   2       79.49       94.88      8.82 o 
  -5  -9   2       14.23       10.59      7.01 o 
  -4  -9   2        2.57       -1.18      4.26 o 
  -3  -9   2       11.21       17.99      4.17 o 
  -2  -9   2       42.52       45.54      4.75 o 
  -1  -9   2       97.56      110.20      4.58 o 
   0  -9   2      128.61      115.09      8.74 o 
   1  -9   2       80.39       73.41      7.27 o 
   2  -9   2       12.52       12.48      6.82 o 
   3  -9   2        0.14       10.70      6.89 o 
   4  -9   2      256.51      292.13     11.92 o 
   5  -9   2       55.57       81.41      9.22 o 
  -8  -8   2       30.59       36.45     11.08 o 
  -7  -8   2        4.87       -2.70     17.26 o 
  -6  -8   2       14.03       24.66      4.99 o 
  -5  -8   2        0.37       -0.71      6.57 o 
  -4  -8   2      383.66      386.85     16.00 o 
  -3  -8   2     1327.06     1267.21     14.67 o 
  -2  -8   2       68.23       67.33      3.21 o 
  -1  -8   2      918.18      952.56     27.63 o 
   0  -8   2      117.06      117.56      7.40 o 
   1  -8   2       53.18       45.89      6.99 o 
   2  -8   2      201.10      205.10      9.57 o 
   3  -8   2       43.20       28.00      6.60 o 
   4  -8   2       11.01       14.12      6.55 o 
   5  -8   2      289.11      313.13     12.25 o 
   6  -8   2        3.78       15.46      7.08 o 
  -8  -7   2        6.27       10.59      7.74 o 
  -7  -7   2       35.36       33.79     13.39 o 
  -6  -7   2       84.10      103.09      6.00 o 
  -5  -7   2        0.25        5.10      5.52 o 
  -4  -7   2      641.01      638.50      9.54 o 
  -3  -7   2      803.77      809.78     14.57 o 
  -2  -7   2      403.59      440.56      5.23 o 
  -1  -7   2     2070.06     1956.07     30.37 o 
   0  -7   2      173.97      166.47      7.01 o 
   1  -7   2        6.60        3.47      5.98 o 
   2  -7   2        9.42        3.08      6.12 o 
   3  -7   2      200.19      192.98      8.94 o 
   4  -7   2       13.40       20.14      6.54 o 
   5  -7   2       32.24       50.06      7.41 o 
   6  -7   2        5.75       12.83      6.79 o 
  -8  -6   2       26.63       27.61      8.41 o 
  -7  -6   2        5.07        5.60      4.83 o 
  -6  -6   2      575.00      585.40     14.33 o 
  -5  -6   2      145.35      159.82      4.88 o 
  -4  -6   2      382.82      385.11      5.17 o 
  -3  -6   2      525.02      512.99     10.54 o 
  -2  -6   2        0.74       -0.12      1.71 o 
  -1  -6   2       10.04        2.78      1.92 o 
   0  -6   2      968.54     1084.69     13.40 o 
   1  -6   2      167.90      198.48      7.41 o 
   2  -6   2     1525.08     1468.07     17.34 o 
   3  -6   2        0.12       -3.05      4.78 o 
   4  -6   2     2225.97     2173.35     23.13 o 
   5  -6   2        5.61       11.87      4.28 o 
   6  -6   2       39.89       39.34      7.74 o 
   7  -6   2        4.90        1.02      6.49 o 
  -8  -5   2       15.84       20.60      7.03 o 
  -7  -5   2      369.84      392.11     12.84 o 
  -6  -5   2      272.23      242.79      5.98 o 
  -5  -5   2      305.63      311.73      5.81 o 
  -4  -5   2       85.72       90.86      6.26 o 
  -3  -5   2        2.50        5.11      1.46 o 
  -2  -5   2       41.79       27.81      2.11 o 
  -1  -5   2     2073.17     2156.18      8.65 o 
   0  -5   2      778.00      712.05     22.37 o 
   1  -5   2       23.46       26.24      2.86 o 
   2  -5   2      588.92      657.00     11.91 o 
   3  -5   2       43.02       44.66      5.11 o 
   4  -5   2        3.94        6.56      2.44 o 
   5  -5   2       47.56       39.93      6.88 o 
   6  -5   2      705.63      688.65     16.36 o 
   7  -5   2       20.37       17.89      7.65 o 
  -9  -4   2      131.34      116.59     10.55 o 
  -8  -4   2       10.50        2.85      7.79 o 
  -7  -4   2      122.74      144.75      9.68 o 
  -6  -4   2        5.46        2.98      4.18 o 
  -5  -4   2        4.35        3.39      3.29 o 
  -4  -4   2     1453.33     1455.24     18.37 o 
  -3  -4   2      770.93      760.42      9.57 o 
  -2  -4   2      162.05      127.19      3.23 o 
  -1  -4   2     3883.91     4262.74     17.97 o 
   0  -4   2      101.21      108.71      2.44 o 
   1  -4   2     2738.78     2648.53     34.94 o 
   2  -4   2     2732.99     2844.56     16.31 o 
   3  -4   2      120.74      123.92      3.20 o 
   4  -4   2      299.71      319.54      5.54 o 
   5  -4   2        0.74        0.63      2.24 o 
   6  -4   2        4.61        4.02      4.08 o 
   7  -4   2       48.93       43.63      5.73 o 
   8  -4   2        2.44       -5.71      5.71 o 
  -9  -3   2       13.79        9.37      7.50 o 
  -8  -3   2       41.78       31.57      8.46 o 
  -7  -3   2      128.95      144.16      9.54 o 
  -6  -3   2       12.62       10.46      4.18 o 
  -5  -3   2      382.06      389.90      6.07 o 
  -4  -3   2      990.80      933.79      6.37 o 
  -3  -3   2      684.78      799.12      5.09 o 
  -2  -3   2     4934.92     4746.75     27.74 o 
  -1  -3   2     2330.29     2540.39     12.47 o 
   0  -3   2     1582.86     1285.71     11.34 o 
   1  -3   2     5527.16     5185.20     65.82 o 
   2  -3   2        0.04        2.29      2.17 o 
   3  -3   2        3.79       18.56      2.70 o 
   4  -3   2      205.92      233.53      5.06 o 
   5  -3   2      189.37      172.18      8.61 o 
   6  -3   2        3.71        1.42      2.86 o 
   7  -3   2       54.31       52.32      5.42 o 
   8  -3   2       15.44       27.96      8.76 o 
  -9  -2   2       48.88       54.07     10.15 o 
  -8  -2   2        7.50        0.88      7.74 o 
  -7  -2   2       92.56       90.25      8.83 o 
  -6  -2   2        0.48        3.71      4.00 o 
  -5  -2   2       38.61       28.48      4.07 o 
  -4  -2   2      290.78      371.76      4.92 o 
  -3  -2   2       44.82       59.04      2.14 o 
  -2  -2   2     1831.89     1787.12      9.29 o 
  -1  -2   2      637.12      686.62      4.46 o 
   0  -2   2     4723.78     4582.75     16.61 o 
   1  -2   2      535.11      644.55      7.46 o 
   2  -2   2      548.02      599.15      5.50 o 
   3  -2   2      150.47      126.82      2.20 o 
   4  -2   2       29.71       34.45      2.17 o 
   5  -2   2        8.28        3.58      2.79 o 
   6  -2   2     1041.57      991.59      9.44 o 
   7  -2   2       20.53       21.30      6.38 o 
   8  -2   2      135.11      176.64     11.12 o 
  -9  -1   2       21.88       25.96      9.12 o 
  -8  -1   2       63.02       62.74      8.51 o 
  -7  -1   2      100.48      103.97      9.35 o 
  -6  -1   2      759.56      764.39     10.46 o 
  -5  -1   2     1528.02     1508.39     15.35 o 
  -4  -1   2      349.27      397.98      8.11 o 
  -3  -1   2      449.93      429.09      5.57 o 
  -2  -1   2    11686.07    11489.96     29.76 o 
  -1  -1   2       41.11       94.67      2.42 o 
   0  -1   2     1639.86     1610.76     21.53 o 
   1  -1   2        0.28        4.55      1.38 o 
   2  -1   2        2.37        5.55      0.99 o 
   3  -1   2       57.21       77.23      1.86 o 
   4  -1   2     1556.22     1643.70      7.55 o 
   5  -1   2      465.52      448.83      6.00 o 
   6  -1   2      163.02      166.22      9.17 o 
   7  -1   2      214.65      180.52      9.58 o 
   8  -1   2      147.23      152.47     10.59 o 
  -8   0   2       29.31       22.74      7.96 o 
  -7   0   2      351.16      365.35     13.03 o 
  -6   0   2      224.87      241.75      6.55 o 
  -5   0   2     1356.39     1335.82     22.51 o 
  -4   0   2      208.09      143.83     10.90 o 
  -3   0   2      159.98      198.60      2.76 o 
  -2   0   2      115.48       89.84      1.56 o 
  -1   0   2     2896.29     3607.08     12.01 o 
   0   0   2     1841.88     1697.85     10.50 o 
   1   0   2     3536.55     3796.90     12.94 o 
   2   0   2     2593.85     2821.11     16.55 o 
   3   0   2        6.62       25.40      1.56 o 
   4   0   2       23.92       13.52      1.64 o 
   5   0   2     4220.19     4319.69     30.67 o 
   6   0   2      121.30      130.48      8.20 o 
   7   0   2       82.38       86.43      8.58 o 
   8   0   2      180.37      240.78     12.21 o 
   9   0   2        4.23       -5.26      8.18 o 
  -8   1   2        0.70        8.89      8.41 o 
  -7   1   2        0.96       -6.92      7.04 o 
  -6   1   2        7.45       10.12      3.18 o 
  -5   1   2      394.41      395.80      5.02 o 
  -4   1   2      578.99      603.24      5.18 o 
  -3   1   2      209.77      210.75      2.23 o 
  -2   1   2      176.81      144.43      3.22 o 
  -1   1   2     2913.99     2957.62      8.22 o 
   0   1   2     1427.94     1555.43      7.23 o 
   1   1   2     2018.60     2397.65     10.65 o 
   2   1   2    18689.19    18985.17     32.08 o 
   3   1   2      982.57     1101.74      6.39 o 
   4   1   2       47.11       45.60      7.04 o 
   5   1   2      562.07      546.11     12.03 o 
   6   1   2        0.40       -1.14      6.00 o 
   7   1   2      318.71      308.74     11.76 o 
   8   1   2        7.05        8.23      8.11 o 
   9   1   2       43.10       29.87      8.90 o 
  -8   2   2      210.05      235.49     11.93 o 
  -7   2   2       10.52        1.43      4.58 o 
  -6   2   2      777.35      733.87     12.84 o 
  -5   2   2       12.49       11.68      2.36 o 
  -4   2   2       42.21       39.57      1.86 o 
  -3   2   2      358.93      453.20      3.14 o 
  -2   2   2      816.60      937.21      4.82 o 
  -1   2   2     1937.24     1886.89     10.69 o 
   0   2   2      797.67      865.57      6.57 o 
   1   2   2     2609.01     2691.83     23.25 o 
   2   2   2    24492.88    25798.86    102.25 o 
   3   2   2       59.89       69.75      3.01 o 
   4   2   2      811.96      959.91      7.13 o 
   5   2   2       30.20       30.02      4.06 o 
   6   2   2      523.98      498.80     12.82 o 
   7   2   2        6.03       10.14      6.68 o 
   8   2   2       82.66       69.29      9.01 o 
   9   2   2        0.05       -8.81      8.81 o 
  -8   3   2       11.51        7.32      5.63 o 
  -7   3   2      115.20      123.00     10.21 o 
  -6   3   2        0.05       -1.05      3.59 o 
  -5   3   2       27.38       21.95      3.21 o 
  -4   3   2       18.31       19.89      1.71 o 
  -3   3   2      120.56      105.32      2.21 o 
  -2   3   2     2321.38     2297.05     27.85 o 
  -1   3   2     8893.61     8759.54     26.74 o 
   0   3   2        0.95       32.64      3.34 o 
   1   3   2     1756.07     2037.24     22.56 o 
   2   3   2     1901.88     1632.59     26.85 o 
   3   3   2        8.73        8.10      1.83 o 
   4   3   2     3608.35     4142.69     34.06 o 
   5   3   2       82.86       86.79      4.94 o 
   6   3   2      765.92      766.71     10.41 o 
   7   3   2        8.54       15.21      7.20 o 
   8   3   2       39.27       36.21      7.91 o 
  -8   4   2        0.38       -0.40      3.79 o 
  -7   4   2      216.44      204.42      8.44 o 
  -6   4   2       55.44       55.13      3.98 o 
  -5   4   2      447.95      462.70      6.60 o 
  -4   4   2       19.45       17.10      2.63 o 
  -3   4   2     1903.12     1950.34     26.70 o 
  -2   4   2      965.68      868.30     12.18 o 
  -1   4   2     3474.65     3528.20     19.54 o 
   0   4   2     3145.33     3142.06     16.94 o 
   1   4   2     2500.58     2786.45     13.69 o 
   2   4   2       32.62       46.05      1.80 o 
   3   4   2      214.02      279.67      2.58 o 
   4   4   2      318.06      313.57      4.52 o 
   5   4   2      283.30      312.71      6.74 o 
   6   4   2       26.90       29.05      4.68 o 
   7   4   2      382.26      429.83      9.24 o 
   8   4   2       40.21       12.79      8.15 o 
   9   4   2        7.46        7.35      8.20 o 
  -7   5   2       14.29        7.36      4.81 o 
  -6   5   2       85.10       90.51      7.68 o 
  -5   5   2      202.23      220.37      5.38 o 
  -4   5   2     1062.21     1059.89     15.02 o 
  -3   5   2       45.76       44.95      8.90 o 
  -2   5   2      878.58      940.03      8.14 o 
  -1   5   2     1295.45     1303.47     13.63 o 
   0   5   2     1430.00     1479.80     13.44 o 
   1   5   2      366.11      386.14      8.88 o 
   2   5   2     2484.74     2500.73     15.31 o 
   3   5   2     2788.93     2951.17     16.96 o 
   4   5   2     1662.15     1875.55     12.97 o 
   5   5   2       34.79       31.45      4.18 o 
   6   5   2       24.34       26.95      7.48 o 
   7   5   2       58.95       56.39      5.54 o 
   8   5   2        0.00       -5.17      7.08 o 
   9   5   2       76.80      104.13     11.04 o 
  -7   6   2       61.58       42.04      5.78 o 
  -6   6   2       68.68       64.23      5.46 o 
  -5   6   2       54.32       61.02      4.28 o 
  -4   6   2     1307.31     1343.56     18.55 o 
  -3   6   2        6.29       -4.36      5.65 o 
  -2   6   2      623.83      583.38     20.24 o 
  -1   6   2      486.76      390.68      5.50 o 
   0   6   2      319.72      307.01      7.66 o 
   1   6   2       16.73        7.34      1.84 o 
   2   6   2       82.61      101.00      1.30 o 
   3   6   2      474.96      427.81      5.81 o 
   4   6   2      359.56      398.69      6.68 o 
   5   6   2       42.55       39.35      6.43 o 
   6   6   2      489.06      462.69     11.18 o 
   7   6   2      134.56      110.49      6.50 o 
   8   6   2        3.54        4.59      5.25 o 
   9   6   2       64.00       69.54      9.81 o 
  -7   7   2       88.43       75.69      8.71 o 
  -6   7   2        9.15       10.18      4.07 o 
  -5   7   2      201.96      233.30     21.37 o 
  -4   7   2      147.33      181.29      9.46 o 
  -3   7   2      683.53      701.13     14.08 o 
  -2   7   2      153.74      127.84      7.57 o 
  -1   7   2        8.76       -0.85      5.54 o 
   0   7   2        4.65        0.09      4.49 o 
   1   7   2      314.23      280.85     11.15 o 
   2   7   2       59.50       58.04      2.75 o 
   3   7   2     1548.20     1419.83      8.23 o 
   4   7   2     2221.09     2104.39     37.73 o 
   5   7   2      192.45      220.98     10.17 o 
   6   7   2      275.30      308.74      8.07 o 
   7   7   2        0.01        3.70      4.81 o 
   8   7   2       35.02       31.64      7.42 o 
  -6   8   2       41.98       82.34      9.56 o 
  -5   8   2       67.84       72.22      7.85 o 
  -4   8   2        5.58       11.70      6.55 o 
  -3   8   2        6.13        1.58      6.81 o 
  -2   8   2        0.81        0.10      6.82 o 
  -1   8   2      203.97      173.20      8.59 o 
   0   8   2      188.62      166.29      7.53 o 
   1   8   2      136.59      139.77      4.29 o 
   2   8   2      588.12      589.39      6.28 o 
   3   8   2      452.51      456.24     12.41 o 
   4   8   2        6.39        9.85      3.73 o 
   5   8   2      164.95      175.08      5.87 o 
   6   8   2       29.62       29.39      4.92 o 
   7   8   2       37.51       46.49      5.55 o 
   8   8   2        2.80        1.86      4.52 o 
  -5   9   2        0.09       -6.92      6.92 o 
  -4   9   2      124.00      125.99      9.26 o 
  -3   9   2       60.93       85.93      8.16 o 
  -2   9   2       67.31       71.97      8.22 o 
  -1   9   2      433.37      427.69     12.43 o 
   0   9   2      278.24      252.26      9.58 o 
   1   9   2      386.26      374.72      6.92 o 
   2   9   2        2.84        2.91      2.64 o 
   3   9   2      126.15      127.94      5.08 o 
   4   9   2      190.66      193.71      9.08 o 
   5   9   2       15.99       10.46      6.84 o 
   6   9   2       42.12       35.32      7.52 o 
   7   9   2        2.53        4.29      9.11 o 
   8   9   2        1.10      -11.50     11.50 o 
  -5  10   2        0.00       -6.63      6.63 o 
  -4  10   2       12.74        2.94      7.51 o 
  -3  10   2       86.81      111.38      8.74 o 
  -2  10   2      135.37      146.39      9.32 o 
  -1  10   2        1.75        1.28      6.67 o 
   0  10   2     1050.44      969.51    118.50 o 
   1  10   2        0.13        0.23      3.21 o 
   2  10   2       32.77       26.55      3.17 o 
   3  10   2       31.83       29.00      3.94 o 
   4  10   2        1.95        0.02      6.35 o 
   5  10   2      153.87      169.05      9.68 o 
   6  10   2       83.47       73.65      8.38 o 
   7  10   2       47.71       44.47      8.61 o 
  -4  11   2        0.04       -7.17      7.17 o 
  -3  11   2        0.89       -7.19      7.19 o 
  -2  11   2        2.98        0.54      7.33 o 
  -1  11   2       90.67       81.48      8.46 o 
   0  11   2      145.59      177.40      9.96 o 
   1  11   2        4.44        4.08      2.89 o 
   2  11   2       21.31       22.71      3.37 o 
   3  11   2      328.41      320.00      7.74 o 
   4  11   2        0.08       -1.17      6.42 o 
   5  11   2      255.19      271.42     11.85 o 
   6  11   2        3.50        0.18      7.44 o 
   7  11   2        0.80        5.04      8.77 o 
  -3  12   2      112.21      112.31      9.99 o 
  -2  12   2        0.65        0.37      6.81 o 
  -1  12   2       49.74       51.94      7.79 o 
   0  12   2       18.39       30.64      7.45 o 
   1  12   2       54.72       52.79      4.88 o 
   2  12   2      107.12      116.07      4.45 o 
   3  12   2      119.72      106.37      5.78 o 
   4  12   2        2.72       11.07      7.20 o 
   5  12   2        1.03       -1.09      7.44 o 
   6  12   2        0.23       -7.29      8.72 o 
  -2  13   2      105.06       93.54      9.11 o 
  -1  13   2       16.56        7.51      7.15 o 
   1  13   2        1.14       -5.38     10.41 o 
   2  13   2        0.03        9.10      6.93 o 
   3  13   2        2.85        1.23      3.68 o 
   4  13   2       44.18       50.76      8.80 o 
   5  13   2      173.27      203.74     11.48 o 
   0  14   2       34.05        2.19      6.47 o 
   1  14   2       27.10       33.43      4.29 o 
   2  14   2       34.48       26.64      6.83 o 
   3  14   2        3.30      -13.12     13.12 o 
  -3 -13   3        1.55        9.78      5.75 o 
  -2 -13   3       11.60       13.40      5.88 o 
  -1 -13   3        5.94        2.07      3.32 o 
   0 -13   3      106.15      134.08     26.44 o 
  -5 -12   3       29.97       31.28      4.83 o 
  -4 -12   3       91.68       69.71     11.50 o 
  -3 -12   3        8.17       14.66      6.58 o 
  -2 -12   3        9.91       12.89      4.84 o 
  -1 -12   3        5.57       -0.53      3.38 o 
   0 -12   3       65.25       59.80      7.49 o 
   1 -12   3       60.85       79.60      9.08 o 
   2 -12   3       41.53       50.23      8.49 o 
  -6 -11   3       28.32       46.50      9.01 o 
  -5 -11   3       58.82       66.86      5.77 o 
  -4 -11   3       14.92        8.03      5.60 o 
  -3 -11   3      189.13      165.22     17.54 o 
  -2 -11   3        0.15       -2.78      3.64 o 
  -1 -11   3       48.07       51.05      4.48 o 
   0 -11   3       25.57       33.37      6.63 o 
   1 -11   3       49.76       49.23      7.50 o 
   2 -11   3       94.41      122.06      9.72 o 
   3 -11   3        8.40       15.17      7.37 o 
  -6 -10   3        1.33        9.18      7.86 o 
  -5 -10   3       91.12       96.84      7.52 o 
  -4 -10   3      325.89      318.20     13.62 o 
  -3 -10   3        0.19        1.25      4.00 o 
  -2 -10   3       14.41       17.68      2.90 o 
  -1 -10   3       78.28       90.33      5.07 o 
   0 -10   3      140.67      179.66      9.45 o 
   1 -10   3        1.30        7.28      6.21 o 
   2 -10   3       52.09       80.27      8.69 o 
   3 -10   3       63.24       76.87      8.51 o 
   4 -10   3       68.18       86.94      8.97 o 
  -7  -9   3        0.03       -5.66      7.92 o 
  -6  -9   3        2.66       12.98      7.83 o 
  -5  -9   3        5.28       10.13      7.19 o 
  -4  -9   3      345.48      324.33     14.77 o 
  -3  -9   3        3.14        5.52      3.85 o 
  -2  -9   3      109.71      112.66      4.82 o 
  -1  -9   3       14.88        9.06      3.23 o 
   0  -9   3      168.48      167.49      8.56 o 
   1  -9   3      101.02       95.87      7.77 o 
   2  -9   3     1082.10     1044.29     18.34 o 
   3  -9   3        3.26        6.13      6.34 o 
   4  -9   3      165.17      200.24     10.95 o 
   5  -9   3       56.02       38.22      7.75 o 
  -8  -8   3        6.87       22.18     13.11 o 
  -7  -8   3        9.66       17.02     15.29 o 
  -6  -8   3       45.41       52.07      8.10 o 
  -5  -8   3       28.53       29.28      7.06 o 
  -4  -8   3      136.75      132.07      6.86 o 
  -3  -8   3        0.30        3.35      2.91 o 
  -2  -8   3      772.36      753.88     13.23 o 
  -1  -8   3       82.92       74.89      3.99 o 
   0  -8   3      466.70      444.90      6.94 o 
   1  -8   3      159.24      164.46      8.56 o 
   2  -8   3       24.71       21.37      6.97 o 
   3  -8   3       14.71       21.24      6.41 o 
   4  -8   3       36.79       57.89      7.64 o 
   5  -8   3       48.58       60.53      8.11 o 
   6  -8   3       99.86       79.94     28.92 o 
  -8  -7   3       20.17       26.90      8.80 o 
  -7  -7   3        2.71        6.34      4.79 o 
  -6  -7   3       43.63       62.74     10.58 o 
  -5  -7   3      222.45      225.43      7.05 o 
  -4  -7   3       10.27       12.11      3.34 o 
  -3  -7   3       94.02      103.26      3.84 o 
  -2  -7   3        5.49        6.25      1.99 o 
  -1  -7   3      995.35      902.86     23.58 o 
   0  -7   3       21.14       18.57      3.19 o 
   1  -7   3     3643.33     3609.74     27.42 o 
   2  -7   3       91.87       91.22      7.76 o 
   3  -7   3      354.21      364.57     11.09 o 
   4  -7   3      197.84      205.21      9.41 o 
   5  -7   3      580.25      578.19     14.44 o 
   6  -7   3        1.61       12.22      6.56 o 
  -8  -6   3        7.16       12.05      8.17 o 
  -7  -6   3        3.71        5.97      5.90 o 
  -6  -6   3       19.28       24.03      4.02 o 
  -5  -6   3       14.41       21.81      6.02 o 
  -4  -6   3      889.41      874.66      8.56 o 
  -3  -6   3       32.79       32.59      2.28 o 
  -2  -6   3      181.97      175.22      5.43 o 
  -1  -6   3      540.96      573.69      8.87 o 
   0  -6   3      195.92      186.56      4.19 o 
   1  -6   3      310.03      301.01      8.63 o 
   2  -6   3      261.92      258.60      8.85 o 
   3  -6   3        0.07        3.54      2.59 o 
   4  -6   3       78.31       85.68      7.60 o 
   5  -6   3        0.25        0.90      4.11 o 
   6  -6   3       53.03       66.31      7.70 o 
   7  -6   3       23.84       16.31      6.41 o 
  -8  -5   3        0.68       -0.63      6.73 o 
  -7  -5   3        0.22        0.20      4.69 o 
  -6  -5   3     1399.83     1517.75     28.45 o 
  -5  -5   3       29.24       32.77      3.72 o 
  -4  -5   3      644.55      668.73      7.29 o 
  -3  -5   3      384.23      375.75      5.74 o 
  -2  -5   3       86.98       99.26      1.83 o 
  -1  -5   3       38.69       34.93      2.11 o 
   0  -5   3       24.84       28.94      1.37 o 
   1  -5   3      283.40      286.02      4.40 o 
   2  -5   3      215.47      181.96      4.31 o 
   3  -5   3        6.12        8.66      2.92 o 
   4  -5   3      695.13      702.07     13.15 o 
   5  -5   3       26.39       19.80      4.39 o 
   6  -5   3      386.99      340.67     12.51 o 
   7  -5   3      114.30       98.15      8.37 o 
  -8  -4   3       16.64       13.81      7.45 o 
  -7  -4   3       31.20       21.03      5.00 o 
  -6  -4   3       28.20       19.76      4.69 o 
  -5  -4   3      273.76      283.16      6.68 o 
  -4  -4   3      725.52      683.27      9.07 o 
  -3  -4   3      254.22      195.69      4.06 o 
  -2  -4   3     1197.51     1100.53      5.67 o 
  -1  -4   3     3859.36     3822.76     12.82 o 
   0  -4   3     1076.23     1039.15     13.26 o 
   1  -4   3      873.63      860.19     19.20 o 
   2  -4   3      819.17      802.56      7.39 o 
   3  -4   3       37.46       27.89      2.37 o 
   4  -4   3      508.04      479.59     10.69 o 
   5  -4   3      131.66      120.87      4.19 o 
   6  -4   3      261.60      265.50      7.45 o 
   7  -4   3      155.31      171.51     10.74 o 
   8  -4   3      197.27      179.72     11.17 o 
  -8  -3   3       27.66       21.48      8.14 o 
  -7  -3   3      374.20      335.57      8.50 o 
  -6  -3   3        2.94       -2.36      4.45 o 
  -5  -3   3       24.35       22.37      4.00 o 
  -4  -3   3      173.59      193.14      3.51 o 
  -3  -3   3       10.36        6.90      1.37 o 
  -2  -3   3      185.37      227.00      2.64 o 
  -1  -3   3    10699.59    10869.85     16.36 o 
   0  -3   3       79.63       70.91      1.45 o 
   1  -3   3        0.40        3.58      1.95 o 
   2  -3   3     1372.54     1267.04     11.73 o 
   3  -3   3     2876.25     2750.72     18.14 o 
   4  -3   3      142.87      137.91      3.06 o 
   5  -3   3      412.03      413.24     12.78 o 
   6  -3   3       79.31       79.30      5.23 o 
   7  -3   3       25.63       16.64      4.64 o 
   8  -3   3        0.68        1.06      7.93 o 
  -8  -2   3       20.73       19.40      7.49 o 
  -7  -2   3       82.45       84.58      5.84 o 
  -6  -2   3      322.22      320.33      7.55 o 
  -5  -2   3      525.62      527.86      8.29 o 
  -4  -2   3      514.62      558.10      5.89 o 
  -3  -2   3        1.46        1.82      1.08 o 
  -2  -2   3      248.81      252.70      4.25 o 
  -1  -2   3      163.03      221.68      5.03 o 
   0  -2   3      302.75      420.09      3.81 o 
   1  -2   3     2520.01     2689.37     15.20 o 
   2  -2   3      518.64      492.70      4.58 o 
   3  -2   3      369.39      416.04      3.39 o 
   4  -2   3      325.53      284.13      3.68 o 
   5  -2   3        0.09       -0.19      2.02 o 
   6  -2   3       24.22       29.61      4.61 o 
   7  -2   3       24.49       13.98      6.95 o 
   8  -2   3       24.55       29.75      8.78 o 
  -8  -1   3        6.55       11.76      8.16 o 
  -7  -1   3       28.53       28.42      5.76 o 
  -6  -1   3       38.74       41.50      4.43 o 
  -5  -1   3      266.62      278.90      6.40 o 
  -4  -1   3      810.16      666.44     14.77 o 
  -3  -1   3       58.42       47.19      4.43 o 
  -2  -1   3     4638.42     4882.29     14.20 o 
  -1  -1   3     4971.70     5416.68     22.61 o 
   0  -1   3       19.63       38.50      1.43 o 
   1  -1   3     1700.42     1789.90     11.15 o 
   2  -1   3      775.75      779.79      4.62 o 
   3  -1   3      791.00      736.74      7.51 o 
   4  -1   3      236.71      263.12      3.42 o 
   5  -1   3     1267.43     1267.56     21.36 o 
   6  -1   3      966.11     1017.85     17.49 o 
   7  -1   3        0.74       -7.05      7.05 o 
   8  -1   3      431.87      455.81     15.25 o 
  -8   0   3       52.24       62.57      8.45 o 
  -7   0   3      218.16      190.46      6.64 o 
  -6   0   3      398.36      387.25     16.02 o 
  -5   0   3       41.68       46.74      5.44 o 
  -4   0   3      337.19      318.68      7.80 o 
  -3   0   3      454.87      460.02      3.64 o 
  -2   0   3      141.23       76.99      1.62 o 
  -1   0   3     5346.85     4892.20     19.59 o 
   0   0   3    12016.06    12228.31     61.77 o 
   1   0   3     9513.29     8969.21     20.80 o 
   2   0   3      675.60      814.28      5.26 o 
   3   0   3     1164.11     1167.70     10.91 o 
   4   0   3        4.04        2.51      1.83 o 
   5   0   3       21.33       17.58      5.99 o 
   6   0   3      445.59      433.51     12.12 o 
   7   0   3       81.59       73.79      8.14 o 
   8   0   3        6.55        9.09      8.05 o 
   9   0   3        0.83       28.23      9.45 o 
  -8   1   3       22.32       31.94      7.88 o 
  -7   1   3       20.83       22.36      7.70 o 
  -6   1   3      508.91      493.04      7.30 o 
  -5   1   3     2739.22     2756.57     25.41 o 
  -4   1   3        0.01        0.78      1.56 o 
  -3   1   3       50.56       46.78      1.71 o 
  -2   1   3      144.99      230.69      3.05 o 
  -1   1   3     1355.32     1194.74      7.73 o 
   0   1   3     2350.96     2171.62     20.40 o 
   1   1   3      499.39      510.41      4.97 o 
   2   1   3     2434.67     2707.79      7.76 o 
   3   1   3     3963.18     3988.83     24.03 o 
   4   1   3        0.07        2.30      1.24 o 
   5   1   3      511.06      496.72     11.69 o 
   6   1   3       28.85       25.91      6.44 o 
   7   1   3      156.77      153.45      9.87 o 
   8   1   3      110.21      141.94     10.48 o 
   9   1   3       19.25       23.80      9.03 o 
  -8   2   3       54.51       67.04      9.53 o 
  -7   2   3      111.20      106.51      6.09 o 
  -6   2   3      234.82      242.43      5.79 o 
  -5   2   3      793.52      781.12     11.58 o 
  -4   2   3       14.77       19.89      1.75 o 
  -3   2   3        6.41        0.72      2.06 o 
  -2   2   3        2.27        3.44      1.52 o 
  -1   2   3     2585.36     2508.14      8.11 o 
   0   2   3     3321.08     3368.53     13.67 o 
   1   2   3      125.07       74.61      2.68 o 
   2   2   3     6151.68     6690.42     35.89 o 
   3   2   3      265.33      235.29      4.39 o 
   4   2   3     1444.66     1693.96      9.23 o 
   5   2   3     2026.55     2250.70     14.87 o 
   6   2   3       17.85       14.68      6.53 o 
   7   2   3      187.39      157.87     10.01 o 
   8   2   3        1.05        5.46      7.55 o 
   9   2   3       41.15       -3.60      7.38 o 
  -8   3   3        0.56        5.05      6.23 o 
  -7   3   3        9.92        9.58      3.80 o 
  -6   3   3     1146.17     1113.16     17.89 o 
  -5   3   3      383.60      374.41      6.06 o 
  -4   3   3      716.21      711.71      6.14 o 
  -3   3   3     1424.84     1301.34      8.31 o 
  -2   3   3     1574.21     1459.25      8.07 o 
  -1   3   3     2344.91     1903.06    251.76 o 
   0   3   3    18188.48    17802.29     34.60 o 
   1   3   3      814.23      880.52      7.09 o 
   2   3   3     1679.62     1986.38      6.05 o 
   3   3   3      252.57      319.71      2.55 o 
   4   3   3     5079.65     5286.17     25.96 o 
   5   3   3        6.91        9.01      3.79 o 
   6   3   3       58.44       59.07      5.07 o 
   7   3   3      336.87      356.16     12.38 o 
   8   3   3        9.28       18.67      7.32 o 
  -8   4   3      125.65      116.52      6.51 o 
  -7   4   3        0.87        2.84      4.73 o 
  -6   4   3        0.24        3.83      4.39 o 
  -5   4   3        4.43        6.74      2.50 o 
  -4   4   3      244.29      254.27      7.93 o 
  -3   4   3        9.86       11.41      1.74 o 
  -2   4   3     2364.07     2584.85     21.90 o 
  -1   4   3      168.39      222.53      5.78 o 
   0   4   3     7346.51     7408.38     94.03 o 
   1   4   3      855.29      806.89     11.81 o 
   2   4   3       91.92      109.37      2.08 o 
   3   4   3      354.10      294.98      2.78 o 
   4   4   3      578.58      742.28      6.40 o 
   5   4   3       95.81      127.22      5.11 o 
   6   4   3       35.17       43.02      5.38 o 
   7   4   3        9.28       10.11      5.09 o 
   8   4   3        0.45       -6.77      7.47 o 
  -7   5   3        3.63        2.19      4.40 o 
  -6   5   3      379.61      361.76      8.63 o 
  -5   5   3       85.13       93.00      7.00 o 
  -4   5   3      127.40      113.08      7.02 o 
  -3   5   3      776.76      618.11    116.24 o 
  -2   5   3        2.45       -0.59      2.01 o 
  -1   5   3     2522.65     2427.31     17.94 o 
   0   5   3      691.34      896.14     10.65 o 
   1   5   3     2194.69     2324.38     16.80 o 
   2   5   3      194.36      207.94      2.54 o 
   3   5   3      114.63      124.83      2.36 o 
   4   5   3      154.86      194.39     10.04 o 
   5   5   3      413.47      423.33      7.51 o 
   6   5   3     1272.39     1261.90     13.15 o 
   7   5   3       78.17       57.33      5.49 o 
   8   5   3       79.54       66.92      8.45 o 
   9   5   3       85.90       84.79     10.77 o 
  -7   6   3       20.35       20.74      4.67 o 
  -6   6   3      624.04      644.53     11.13 o 
  -5   6   3      255.25      266.24     11.04 o 
  -4   6   3      943.36      928.62     15.57 o 
  -3   6   3      465.86      463.40     10.90 o 
  -2   6   3        1.52        7.59      2.72 o 
  -1   6   3      222.97      204.57      7.34 o 
   0   6   3      983.42      984.74     12.30 o 
   1   6   3     6362.46     6287.68     47.79 o 
   2   6   3      222.61      216.87      2.18 o 
   3   6   3       33.04       24.88      2.67 o 
   4   6   3      351.68      357.80      9.95 o 
   5   6   3      159.50      157.62      5.43 o 
   6   6   3      318.06      324.28      7.83 o 
   7   6   3      205.53      188.04      7.06 o 
   8   6   3       40.91       28.74      5.69 o 
   9   6   3       27.43       35.82      8.68 o 
  -6   7   3       39.47       46.48      5.32 o 
  -5   7   3       25.82       28.45      6.71 o 
  -4   7   3      630.81      606.75     13.73 o 
  -3   7   3      306.64      319.66     10.32 o 
  -2   7   3       85.90       56.59     13.82 o 
  -1   7   3      872.05      790.86     13.01 o 
   0   7   3       53.22       74.38      5.64 o 
   1   7   3      195.32      169.79      4.17 o 
   2   7   3       70.30       64.21      2.65 o 
   3   7   3      293.32      321.79      4.36 o 
   4   7   3       58.53       57.35      7.82 o 
   5   7   3        1.43       -4.13      4.61 o 
   6   7   3      813.38      835.37     11.38 o 
   7   7   3      181.69      191.76      7.15 o 
   8   7   3        7.05        8.81      5.33 o 
  -6   8   3       33.15       51.59     19.24 o 
  -5   8   3       26.18       24.36      6.58 o 
  -4   8   3       35.19       40.89      7.14 o 
  -3   8   3      453.73      451.56     12.36 o 
  -2   8   3       51.13       53.19      7.56 o 
  -1   8   3      295.17      308.78     10.19 o 
   0   8   3      503.70      499.86     27.01 o 
   1   8   3       61.83       49.20      3.27 o 
   2   8   3        1.67        1.07      2.42 o 
   3   8   3      263.52      239.18      8.82 o 
   4   8   3      187.10      199.05      8.99 o 
   5   8   3        9.00        8.16      3.95 o 
   6   8   3      862.19      832.64     11.58 o 
   7   8   3       13.80       21.81      5.60 o 
   8   8   3       30.98       37.59     12.17 o 
  -5   9   3       16.03       26.53      7.52 o 
  -4   9   3        3.94       13.02      7.06 o 
  -3   9   3       10.84       10.44      6.50 o 
  -2   9   3      305.37      279.52     10.92 o 
  -1   9   3      790.34      772.28     14.87 o 
   0   9   3        6.15       -0.64      4.20 o 
   1   9   3     1391.67     1357.37     14.41 o 
   2   9   3      120.74      120.71      3.81 o 
   3   9   3       44.97       36.23      3.80 o 
   4   9   3      184.57      168.49      8.68 o 
   5   9   3      274.13      262.83     10.63 o 
   6   9   3       28.15       34.60      7.44 o 
   7   9   3        0.33       -0.48      4.68 o 
   8   9   3       26.88       56.81     21.97 o 
  -5  10   3       18.00       30.04      7.08 o 
  -4  10   3       78.83      103.13      9.42 o 
  -3  10   3      149.54      143.01      9.69 o 
  -2  10   3      117.53      122.99      9.32 o 
  -1  10   3       39.96       40.65      6.96 o 
   0  10   3       41.51       45.56      7.16 o 
   1  10   3      167.98      169.35      5.56 o 
   2  10   3      203.93      199.53      4.82 o 
   3  10   3       22.70       16.09      3.63 o 
   4  10   3      226.40      244.09     10.32 o 
   5  10   3       94.62      113.10      8.96 o 
   6  10   3      118.95      100.15      9.69 o 
   7  10   3        1.77       -2.48      7.44 o 
  -4  11   3        0.90        5.44      6.93 o 
  -3  11   3       33.52       40.40      8.82 o 
  -2  11   3       42.15       56.41      8.07 o 
  -1  11   3        0.19        3.69      7.30 o 
   0  11   3      127.98      117.02      8.99 o 
   1  11   3       59.16       49.22      7.46 o 
   2  11   3        0.01       -1.74      2.91 o 
   3  11   3       38.14       39.37      4.44 o 
   4  11   3      188.53      164.80      9.44 o 
   5  11   3        6.91       19.60      8.03 o 
   6  11   3       10.87       12.93      8.19 o 
   7  11   3       20.23        9.29      7.80 o 
  -3  12   3       84.06      124.52     10.13 o 
  -2  12   3      143.68      169.50     10.59 o 
  -1  12   3       19.35       11.61      7.65 o 
   0  12   3        2.98        7.64      7.21 o 
   1  12   3        1.18       -0.71      6.01 o 
   2  12   3      136.38      169.40      5.18 o 
   3  12   3      185.70      200.59      6.74 o 
   4  12   3        2.60        4.24      6.85 o 
   5  12   3       67.09       51.57      8.57 o 
   6  12   3        0.23       -6.41      8.25 o 
  -2  13   3       35.52       37.45      7.76 o 
  -1  13   3       26.93       32.98      7.49 o 
   0  13   3        7.16       19.07      7.14 o 
   1  13   3      142.14      137.52      6.34 o 
   2  13   3        2.27        5.15      4.15 o 
   3  13   3      140.00      133.96      6.09 o 
   4  13   3        4.46        3.74      7.91 o 
   5  13   3       98.74       97.06      9.59 o 
   0  14   3       40.74       16.41      6.35 o 
   1  14   3        6.65       -6.02      8.12 o 
   2  14   3       22.35       33.36      7.87 o 
   3  14   3       76.52       74.86      8.82 o 
   4  14   3       11.13        4.10      7.79 o 
  -2 -13   4       50.48       61.99      7.45 o 
  -1 -13   4        6.42       13.90      4.66 o 
  -4 -12   4       12.77        5.75      6.40 o 
  -3 -12   4        6.64        8.26      6.61 o 
  -2 -12   4        1.70       -0.49      5.81 o 
  -1 -12   4       64.37       64.48     16.23 o 
   0 -12   4       77.36       56.42      8.38 o 
   2 -12   4       22.22       -6.96      6.96 o 
  -6 -11   4        6.87       18.89      6.82 o 
  -5 -11   4       43.09       40.75      5.17 o 
  -4 -11   4        0.03       -2.52      4.17 o 
  -3 -11   4      180.86      226.51     11.28 o 
  -2 -11   4      221.13      201.91     10.88 o 
  -1 -11   4        0.30       -7.32     11.92 o 
   0 -11   4      197.18      212.05     10.10 o 
   1 -11   4        0.18       -6.80      6.80 o 
   2 -11   4       57.48       41.95      8.18 o 
   3 -11   4        5.88       -7.11      7.11 o 
  -6 -10   4        9.31       16.68      7.37 o 
  -5 -10   4      303.95      311.11     11.91 o 
  -4 -10   4       39.77       36.95      5.02 o 
  -3 -10   4       17.38       21.32      4.15 o 
  -2 -10   4       48.36       28.07      4.02 o 
  -1 -10   4       36.90       20.30      5.73 o 
   0 -10   4       83.97       76.86      7.87 o 
   1 -10   4       18.09        5.52      6.55 o 
   2 -10   4       31.18       30.87      7.99 o 
   3 -10   4      164.28      179.42     10.71 o 
   4 -10   4        3.40       -4.26      7.07 o 
  -7  -9   4        5.81       -3.04      7.70 o 
  -6  -9   4        3.94        4.17      7.82 o 
  -5  -9   4       53.06       58.71      7.34 o 
  -4  -9   4      184.87      201.93      6.29 o 
  -3  -9   4      282.88      264.74     13.30 o 
  -2  -9   4       91.47       87.95      5.80 o 
  -1  -9   4      123.72      117.20      7.16 o 
   0  -9   4      279.91      268.55     10.17 o 
   1  -9   4       38.20       42.68      6.63 o 
   2  -9   4       39.35       34.06      7.33 o 
   3  -9   4      124.10      123.43      9.06 o 
   4  -9   4        4.26       -3.94      7.16 o 
   5  -9   4       38.77       29.01      7.33 o 
  -7  -8   4        2.67        3.12      7.56 o 
  -6  -8   4      252.31      261.53     18.38 o 
  -5  -8   4        6.76       10.65      6.02 o 
  -4  -8   4      133.38      113.37      4.48 o 
  -3  -8   4      159.66      165.88      4.63 o 
  -2  -8   4      252.96      241.31      9.17 o 
  -1  -8   4       28.49       23.24      3.44 o 
   0  -8   4        0.94        2.55      5.28 o 
   1  -8   4        5.88        6.29      6.06 o 
   2  -8   4     1764.19     1808.39     22.56 o 
   3  -8   4      100.98       91.12      7.86 o 
   4  -8   4      395.58      412.40     12.94 o 
   5  -8   4      152.12      146.49      9.94 o 
   6  -8   4       38.79       46.40     30.69 o 
  -8  -7   4       71.43      104.13     10.38 o 
  -7  -7   4       29.93       28.73      5.16 o 
  -6  -7   4       30.38       21.86      5.37 o 
  -5  -7   4        0.42        1.88      5.19 o 
  -4  -7   4      336.13      346.63      6.24 o 
  -3  -7   4      263.08      254.21     10.26 o 
  -2  -7   4      361.69      379.88      7.96 o 
  -1  -7   4      478.68      450.88      6.54 o 
   0  -7   4      761.94      756.40     12.19 o 
   1  -7   4     1237.15     1270.20     17.47 o 
   2  -7   4      853.77      770.90     14.73 o 
   3  -7   4       44.59       45.35      6.86 o 
   4  -7   4       12.38        4.57      6.23 o 
   5  -7   4        5.62        7.18     10.15 o 
   6  -7   4       46.45       58.64      7.57 o 
  -8  -6   4        0.46       17.31      8.77 o 
  -7  -6   4        9.24       18.28      5.10 o 
  -6  -6   4       41.78       24.58      6.40 o 
  -5  -6   4      431.94      429.42      8.65 o 
  -4  -6   4      178.63      178.81      4.83 o 
  -3  -6   4     1823.37     1864.94     23.07 o 
  -2  -6   4       55.24       51.36      2.33 o 
  -1  -6   4      212.37      142.45      7.14 o 
   0  -6   4       36.99       34.18      5.67 o 
   1  -6   4      175.69      199.36      8.03 o 
   2  -6   4       18.74        9.81      5.78 o 
   3  -6   4      135.06      135.88      7.49 o 
   4  -6   4       19.38       17.05      5.97 o 
   5  -6   4      207.18      202.33     10.72 o 
   6  -6   4       69.24       91.86      8.37 o 
   7  -6   4      161.58      141.52     10.25 o 
  -8  -5   4       24.09       30.44      8.21 o 
  -7  -5   4       93.39      106.49     18.08 o 
  -6  -5   4       29.76       36.07      5.32 o 
  -5  -5   4      145.39      155.39      5.74 o 
  -4  -5   4       61.22       61.46      3.53 o 
  -3  -5   4      272.97      225.17      3.94 o 
  -2  -5   4      536.93      509.64      6.02 o 
  -1  -5   4     3617.55     3577.38     16.62 o 
   0  -5   4      790.75      816.35      5.86 o 
   1  -5   4     1955.27     1920.07     42.09 o 
   2  -5   4      529.05      527.16     15.52 o 
   3  -5   4      154.50      137.67      7.00 o 
   4  -5   4     1052.18      991.00     10.78 o 
   5  -5   4        4.76       -0.13      3.11 o 
   6  -5   4      345.04      321.94     12.02 o 
   7  -5   4        5.43       16.84      6.82 o 
  -8  -4   4       12.12       18.59      7.14 o 
  -7  -4   4       17.05       16.19      6.15 o 
  -6  -4   4      331.51      312.17     23.16 o 
  -5  -4   4      144.33      145.87      6.32 o 
  -4  -4   4     5077.26     5072.19     43.90 o 
  -3  -4   4       12.23       18.83      2.21 o 
  -2  -4   4      236.99      297.04      7.24 o 
  -1  -4   4     1325.73     1393.60      5.49 o 
   0  -4   4     1487.52     1572.89      5.56 o 
   1  -4   4      489.56      355.14     59.35 o 
   2  -4   4       96.36       73.14      9.12 o 
   3  -4   4       63.02       66.24      3.54 o 
   4  -4   4        1.39        5.73      3.22 o 
   5  -4   4       34.14       26.18      3.15 o 
   6  -4   4      507.93      535.83     13.63 o 
   7  -4   4        3.01        3.31      4.60 o 
  -8  -3   4       19.78       10.77      4.75 o 
  -7  -3   4       36.43       35.55      5.05 o 
  -6  -3   4      395.37      401.03      8.53 o 
  -5  -3   4       11.98       14.01      3.88 o 
  -4  -3   4       17.66       25.59      3.23 o 
  -3  -3   4      151.00       88.41      5.59 o 
  -2  -3   4     1469.27     1391.27     10.22 o 
  -1  -3   4      344.25      375.69      3.56 o 
   0  -3   4      305.54      390.41      6.17 o 
   1  -3   4     1311.48     1326.71     12.62 o 
   2  -3   4     1877.60     2058.77      8.48 o 
   3  -3   4      200.20      190.97      3.22 o 
   4  -3   4     2893.14     2934.16     24.92 o 
   5  -3   4      169.60      164.47      4.36 o 
   6  -3   4      226.28      241.60     15.30 o 
   7  -3   4       12.88        5.79      4.41 o 
   8  -3   4      173.70      146.18     11.20 o 
  -8  -2   4       51.20       53.98      4.98 o 
  -7  -2   4      256.59      274.56      8.00 o 
  -6  -2   4       17.59       21.00      6.10 o 
  -5  -2   4     1483.87     1507.60     13.16 o 
  -4  -2   4       16.06       12.71      3.45 o 
  -3  -2   4        3.68        9.92      2.30 o 
  -2  -2   4     2014.88     1945.90     13.02 o 
  -1  -2   4     5588.47     6088.50     10.34 o 
   0  -2   4     3446.83     3256.11     32.40 o 
   1  -2   4     1809.17     1877.42     13.83 o 
   2  -2   4     1893.05     1885.12     11.35 o 
   3  -2   4     1082.02     1371.48     10.28 o 
   4  -2   4      368.96      425.40      4.33 o 
   5  -2   4      589.37      582.86     12.32 o 
   6  -2   4        3.47        7.79      4.26 o 
   7  -2   4       38.33       35.09      7.42 o 
   8  -2   4       84.64       82.23      9.35 o 
  -8  -1   4       28.86       10.42      4.10 o 
  -7  -1   4       82.98       67.09      7.65 o 
  -6  -1   4      608.06      614.35     16.17 o 
  -5  -1   4      135.05      138.52      5.24 o 
  -4  -1   4      214.68      228.17      5.21 o 
  -3  -1   4     1080.92     1136.16     14.21 o 
  -2  -1   4        8.69        2.98      1.64 o 
  -1  -1   4     5565.41     5444.46     13.59 o 
   0  -1   4     8729.15     8367.93     46.21 o 
   1  -1   4      568.29      506.98      6.75 o 
   2  -1   4        9.33       22.81      1.65 o 
   3  -1   4     5116.28     5077.49     16.06 o 
   4  -1   4      274.95      317.94      5.15 o 
   5  -1   4       16.93       13.85      3.79 o 
   6  -1   4       36.71       49.40      7.03 o 
   7  -1   4      246.42      234.50     10.94 o 
   8  -1   4       39.70       37.47      8.89 o 
  -8   0   4       54.47       48.25      8.71 o 
  -7   0   4      173.90      142.14      6.05 o 
  -6   0   4       10.76       11.55      3.37 o 
  -5   0   4       46.69       39.97      3.32 o 
  -4   0   4      477.63      425.39      9.62 o 
  -3   0   4      140.08      191.55      2.72 o 
  -2   0   4     1232.50     1040.92      6.51 o 
  -1   0   4     2060.41     2335.83     13.35 o 
   0   0   4     5094.21     5090.32     36.66 o 
   1   0   4      654.76      655.56      6.95 o 
   2   0   4      102.09      119.64      1.74 o 
   3   0   4     2271.05     2222.82     14.62 o 
   4   0   4      294.70      292.54      4.67 o 
   5   0   4     1144.47     1210.37     17.03 o 
   6   0   4      249.18      241.35      9.95 o 
   7   0   4      475.85      480.76     14.21 o 
   8   0   4      424.95      461.97     15.28 o 
   9   0   4        8.46       13.96      8.56 o 
  -8   1   4       11.28        5.35      7.91 o 
  -7   1   4      420.68      404.85     14.51 o 
  -6   1   4       90.07       95.12      4.11 o 
  -5   1   4     1427.81     1397.54      8.73 o 
  -4   1   4      158.55      147.83      4.28 o 
  -3   1   4        4.37        4.35      1.55 o 
  -2   1   4      781.38     1041.48      4.40 o 
  -1   1   4    12705.49    12387.42     27.94 o 
   0   1   4    14973.31    15295.36     87.67 o 
   1   1   4     3939.13     4125.62     15.49 o 
   2   1   4        6.47        5.72      1.32 o 
   3   1   4       37.88       43.65      1.72 o 
   4   1   4       18.59       30.55      1.57 o 
   5   1   4      141.78      148.82      7.82 o 
   6   1   4     1587.33     1555.44     21.17 o 
   7   1   4       17.65       15.13      7.02 o 
   8   1   4      176.85      221.19     11.83 o 
   9   1   4        0.81       17.65      8.37 o 
  -8   2   4       18.67        7.94      7.32 o 
  -7   2   4       61.75       59.24      5.47 o 
  -6   2   4       17.19       17.86      3.60 o 
  -5   2   4     1086.72     1077.51      7.77 o 
  -4   2   4     2396.91     2333.20     18.07 o 
  -3   2   4     4183.43     4076.82     16.50 o 
  -2   2   4     1547.73     1357.40     28.19 o 
  -1   2   4      157.32      140.76      4.20 o 
   0   2   4    11427.48    10732.75     31.30 o 
   1   2   4     1169.66     1138.97     46.37 o 
   2   2   4       64.50       75.99      1.71 o 
   3   2   4      436.25      567.81      3.82 o 
   4   2   4     2044.36     2003.74      9.76 o 
   5   2   4       13.72        9.54      3.83 o 
   6   2   4      198.58      190.66      9.45 o 
   7   2   4      352.18      322.09     12.10 o 
   8   2   4        0.55        8.88      7.63 o 
   9   2   4       28.95       42.69      9.25 o 
  -8   3   4       78.10       56.79      8.24 o 
  -7   3   4      215.54      224.02      6.15 o 
  -6   3   4       19.04       11.46      3.65 o 
  -5   3   4      223.63      220.21      5.81 o 
  -4   3   4      157.84      145.43      3.40 o 
  -3   3   4      513.36      452.38      4.51 o 
  -2   3   4     1775.73     1808.29     24.62 o 
  -1   3   4      860.89      809.57      8.88 o 
   0   3   4     4596.11     4757.46     33.64 o 
   1   3   4     2458.36     2535.60     39.31 o 
   2   3   4       85.49       70.92      1.84 o 
   3   3   4     1646.96     1624.26     10.64 o 
   4   3   4       24.88       17.17      2.69 o 
   5   3   4     1212.57     1232.65     15.51 o 
   6   3   4       35.71       41.86      4.72 o 
   7   3   4       53.80       63.74      8.59 o 
   8   3   4        3.82       18.23      7.31 o 
   9   3   4        0.02        4.04      7.74 o 
  -8   4   4       30.31       31.52      6.91 o 
  -7   4   4       34.13       27.09      5.84 o 
  -6   4   4       76.59       77.09      6.71 o 
  -5   4   4        5.02       11.31      3.10 o 
  -4   4   4      589.27      547.74     11.70 o 
  -3   4   4      558.88      520.77      8.04 o 
  -2   4   4      201.69      178.91      4.20 o 
  -1   4   4       51.05       61.99      4.22 o 
   0   4   4     4928.71     4148.09    260.83 o 
   1   4   4      490.22      429.21      9.55 o 
   2   4   4     1471.95     1255.25     10.59 o 
   3   4   4      571.83      581.83      5.92 o 
   4   4   4      457.17      492.51      5.81 o 
   5   4   4      289.00      332.50      6.84 o 
   6   4   4       35.08       27.00      4.92 o 
   7   4   4       91.64       78.48      6.89 o 
   8   4   4       19.71       26.49      8.35 o 
   9   4   4       49.39       28.87      8.88 o 
  -7   5   4       20.44       24.66      4.94 o 
  -6   5   4      281.98      284.81     15.67 o 
  -5   5   4     1056.37     1041.23     17.83 o 
  -4   5   4      561.11      579.14     11.66 o 
  -3   5   4       15.96       12.47      4.70 o 
  -2   5   4      429.88      313.21     72.96 o 
  -1   5   4      224.90      290.98      7.50 o 
   0   5   4        0.18        4.57      1.53 o 
   1   5   4      745.55      723.77     45.08 o 
   2   5   4      810.47      740.58      8.81 o 
   3   5   4      340.00      426.41      3.86 o 
   4   5   4     1667.13     1694.00     14.98 o 
   5   5   4      415.11      397.25      7.37 o 
   6   5   4       43.09       51.00      5.25 o 
   7   5   4       60.70       65.39      5.60 o 
   8   5   4       16.82        8.96      5.10 o 
   9   5   4       22.95       17.91      8.58 o 
  -7   6   4       21.98       13.77      4.83 o 
  -6   6   4        7.90       11.73      4.86 o 
  -5   6   4       30.54       18.38      3.79 o 
  -4   6   4      370.07      366.08     10.98 o 
  -3   6   4      198.94      196.53      8.25 o 
  -2   6   4      496.51      485.25     10.21 o 
  -1   6   4      762.36      702.87     11.60 o 
   0   6   4      457.58      481.60     14.89 o 
   1   6   4      613.60      591.25      6.21 o 
   2   6   4      387.72      371.48      5.23 o 
   3   6   4      308.94      282.75      5.52 o 
   4   6   4      935.15      872.20      9.17 o 
   5   6   4        2.41        7.22      3.84 o 
   6   6   4        0.71        3.75      4.59 o 
   7   6   4       14.88        9.64      6.23 o 
   8   6   4       36.34       21.79      5.52 o 
   9   6   4       31.37       28.64      9.43 o 
  -6   7   4      169.58      171.51      7.04 o 
  -5   7   4       70.77       82.26      7.68 o 
  -4   7   4        5.38       -3.86      6.29 o 
  -3   7   4        2.14       -0.96      6.34 o 
  -2   7   4     1119.92     1049.86     15.47 o 
  -1   7   4      108.86      105.92      6.71 o 
   0   7   4     1295.19     1323.37      9.41 o 
   1   7   4       92.86      115.00      3.57 o 
   2   7   4      240.69      260.85      3.83 o 
   3   7   4       14.93       11.55      3.71 o 
   4   7   4        2.08       -5.57      5.61 o 
   5   7   4       64.35       49.22      5.86 o 
   6   7   4        3.05       -2.68      7.61 o 
   7   7   4       89.16       92.01     15.58 o 
   8   7   4       11.08        6.97      5.28 o 
  -6   8   4      159.51      164.42     18.19 o 
  -5   8   4       14.54       17.78      7.05 o 
  -4   8   4       16.22       16.06      6.43 o 
  -3   8   4        0.45       -5.17      6.51 o 
  -2   8   4     2778.23     2770.86     25.84 o 
  -1   8   4        8.62        5.77      6.15 o 
   0   8   4      313.74      258.66     40.72 o 
   1   8   4        9.64       10.25      2.67 o 
   2   8   4      364.74      375.26      7.13 o 
   3   8   4       14.38       10.30      3.44 o 
   4   8   4      842.93      797.28     14.40 o 
   5   8   4       76.75       83.43      4.96 o 
   6   8   4       18.55       11.30      4.90 o 
   7   8   4       62.06       52.33      5.35 o 
   8   8   4       52.78       46.88      6.02 o 
  -5   9   4      145.87      170.17     10.43 o 
  -4   9   4        7.74       10.32      6.81 o 
  -3   9   4      192.50      196.89      9.55 o 
  -2   9   4        8.04        6.96      6.59 o 
  -1   9   4      269.47      229.82     10.03 o 
   0   9   4        9.14        7.30      5.71 o 
   1   9   4      242.08      247.96     10.57 o 
   2   9   4       27.76       25.41      2.87 o 
   3   9   4       15.85       14.97      5.71 o 
   4   9   4       22.89       11.73      6.17 o 
   5   9   4       46.94       61.60      7.91 o 
   6   9   4      142.86      142.82      9.59 o 
   7   9   4       57.42       69.09      8.73 o 
   8   9   4       85.51      103.76      6.69 o 
  -5  10   4        0.00        5.58      6.95 o 
  -4  10   4       18.53       35.75      8.28 o 
  -3  10   4       45.95       51.03      8.28 o 
  -2  10   4        8.81        5.43      6.40 o 
  -1  10   4        5.15        4.73      6.27 o 
   0  10   4      116.50       98.00      7.99 o 
   1  10   4      407.62      355.04     55.71 o 
   2  10   4      116.76      118.25      4.10 o 
   3  10   4      452.28      479.38     12.33 o 
   4  10   4       84.49       72.13      7.77 o 
   5  10   4        8.29        5.49      7.28 o 
   6  10   4      177.88      170.99     10.51 o 
   7  10   4        1.98       -1.49      7.43 o 
  -4  11   4       18.20       27.92      7.60 o 
  -3  11   4        6.18       12.67      8.02 o 
  -2  11   4       80.73       86.96      8.60 o 
  -1  11   4       12.68       10.03      6.91 o 
   0  11   4       68.80       52.01      7.42 o 
   1  11   4       79.81       45.27      6.73 o 
   2  11   4       10.22        6.07      2.86 o 
   3  11   4        1.26        1.46      6.65 o 
   4  11   4        7.60        1.41      6.69 o 
   5  11   4       45.36       54.05      8.10 o 
   6  11   4        0.56       -2.72      8.01 o 
   7  11   4        1.64       -1.09      8.60 o 
  -3  12   4       11.17       15.20      7.68 o 
  -2  12   4        2.62        3.62      7.39 o 
  -1  12   4       48.07       60.68      8.53 o 
   0  12   4      332.77      415.93     13.68 o 
   1  12   4       20.33       18.99      6.85 o 
   2  12   4      277.02      293.55     21.09 o 
   3  12   4       27.62       35.07      4.54 o 
   4  12   4       99.90       86.88      8.73 o 
   5  12   4        3.05        9.86      7.92 o 
   6  12   4       30.16       19.75      7.88 o 
  -2  13   4        4.13       24.67      7.95 o 
  -1  13   4      218.46      253.23     12.19 o 
   0  13   4       15.37       37.55      7.94 o 
   1  13   4       86.17      102.51      9.35 o 
   2  13   4        9.18       25.17      5.39 o 
   3  13   4        1.96        8.32      7.06 o 
   4  13   4       56.56       45.19      8.86 o 
   5  13   4       27.11       27.71      8.65 o 
   0  14   4       69.60       95.44      9.48 o 
   1  14   4        1.00        1.60      4.86 o 
   2  14   4        2.94        7.59      6.96 o 
   3  14   4        3.31        5.32      7.32 o 
   4  14   4        2.00       -8.53      8.53 o 
  -4 -12   5       82.63       86.84      8.26 o 
  -3 -12   5        9.54       18.75      6.90 o 
  -2 -12   5       41.13       50.57      7.69 o 
  -1 -12   5        1.57       12.49      5.69 o 
   1 -12   5       75.36       67.58      7.92 o 
  -5 -11   5        9.85       17.71     15.20 o 
  -4 -11   5       14.58       20.60      6.95 o 
  -3 -11   5       43.46       49.55      7.41 o 
  -2 -11   5      228.26      231.71     10.80 o 
  -1 -11   5        6.10        1.12     20.11 o 
   0 -11   5        0.01       -5.47      6.14 o 
   1 -11   5       50.75       33.54      7.07 o 
   2 -11   5       55.70       47.55      7.52 o 
  -6 -10   5       47.50       26.67      8.18 o 
  -5 -10   5        3.33       10.72     14.95 o 
  -4 -10   5       79.62       56.41      4.81 o 
  -3 -10   5       12.95        8.52      5.82 o 
  -2 -10   5       48.61       52.96      4.66 o 
  -1 -10   5      111.79       85.54      7.43 o 
   0 -10   5      349.70      341.48     11.52 o 
   1 -10   5      100.06       87.15      8.12 o 
   2 -10   5       24.59       10.39      6.55 o 
   4 -10   5       10.30       -6.96      6.96 o 
  -7  -9   5       13.86        7.60      7.60 o 
  -6  -9   5        0.00       -7.10      7.10 o 
  -5  -9   5      300.24      291.25      6.68 o 
  -4  -9   5        2.38       -1.50      3.47 o 
  -3  -9   5      173.08      167.18     29.13 o 
  -2  -9   5       64.29       59.97      4.66 o 
  -1  -9   5      217.12      226.69      9.11 o 
   0  -9   5       38.64       20.56      6.10 o 
   1  -9   5       10.60        1.71      5.53 o 
   2  -9   5       43.24       42.27      7.62 o 
   3  -9   5        0.18       -3.53      6.42 o 
   4  -9   5       11.12       -6.43      6.43 o 
   5  -9   5      153.65      155.21     10.32 o 
  -7  -8   5        2.76        2.28      7.06 o 
  -6  -8   5       30.18       23.30      6.11 o 
  -5  -8   5      324.82      365.39     15.82 o 
  -4  -8   5        4.35        5.78      3.15 o 
  -3  -8   5      156.00      165.10      4.72 o 
  -2  -8   5      272.23      220.87     14.33 o 
  -1  -8   5      125.16       95.69      6.90 o 
   0  -8   5      110.25      107.80      7.14 o 
   1  -8   5       64.86       58.74      6.75 o 
   2  -8   5        4.67       -2.61      6.43 o 
   3  -8   5       17.50       12.81      6.45 o 
   4  -8   5        5.43       -5.16      6.69 o 
   5  -8   5      108.36      120.94     15.20 o 
  -6  -7   5      196.20      195.12     14.95 o 
  -5  -7   5       93.14       88.25      5.64 o 
  -4  -7   5        3.00        3.50      3.13 o 
  -3  -7   5        5.66        3.30      2.81 o 
  -2  -7   5       38.67       47.46      2.60 o 
  -1  -7   5       28.08       38.46      3.48 o 
   0  -7   5     2262.60     2104.27     21.02 o 
   1  -7   5      152.99      126.37      8.04 o 
   2  -7   5        0.09        0.44      6.26 o 
   3  -7   5      130.40      115.79      7.97 o 
   4  -7   5      198.87      186.43      9.55 o 
   5  -7   5        0.19       15.75      6.21 o 
   6  -7   5      106.74      117.23      6.01 o 
  -8  -6   5       88.60       99.59     10.25 o 
  -7  -6   5       22.56       24.93     16.34 o 
  -6  -6   5      145.27      141.95      9.37 o 
  -5  -6   5       97.28       83.63      5.47 o 
  -4  -6   5      527.52      528.77     13.66 o 
  -3  -6   5        3.91        8.56      2.83 o 
  -2  -6   5       35.26       36.42      2.29 o 
  -1  -6   5       14.97       12.75      2.12 o 
   0  -6   5       27.31       29.39      4.92 o 
   1  -6   5     1843.18     1743.20     18.87 o 
   2  -6   5      236.44      237.88      9.04 o 
   3  -6   5      409.19      394.00     10.90 o 
   4  -6   5      138.70      135.53      8.05 o 
   5  -6   5       87.08       89.56     13.41 o 
   6  -6   5        1.05       -5.49      5.49 o 
   7  -6   5        0.77       -6.06      6.06 o 
  -8  -5   5        4.90       11.51      9.26 o 
  -7  -5   5      117.14      120.04      6.58 o 
  -6  -5   5        0.49        5.86      7.89 o 
  -5  -5   5      330.69      335.95     11.24 o 
  -4  -5   5       31.18       31.95      3.24 o 
  -3  -5   5      786.50      703.25      7.32 o 
  -2  -5   5      147.30      175.05      3.09 o 
  -1  -5   5     1244.26     1291.35     14.22 o 
   0  -5   5        1.29        0.71      1.44 o 
   1  -5   5      173.08      172.90      7.15 o 
   2  -5   5      192.10      176.10      4.57 o 
   3  -5   5       15.93       24.25      5.17 o 
   4  -5   5        4.52        2.60      5.06 o 
   5  -5   5      155.68      151.91      6.28 o 
   6  -5   5      102.74      105.07     10.52 o 
   7  -5   5       16.16       12.26      6.60 o 
  -8  -4   5       26.00       28.51     10.42 o 
  -7  -4   5        7.33        7.46     14.56 o 
  -6  -4   5      582.94      638.35     10.54 o 
  -5  -4   5      156.05      139.25     16.64 o 
  -4  -4   5      167.59      185.76      4.53 o 
  -3  -4   5     2760.62     2720.14     12.41 o 
  -2  -4   5      349.27      326.29      3.11 o 
  -1  -4   5      970.21      918.53     12.79 o 
   0  -4   5      481.34      517.90      3.70 o 
   1  -4   5     3716.39     3415.36    142.44 o 
   2  -4   5      356.13      327.61      5.39 o 
   3  -4   5      615.84      579.88     10.94 o 
   4  -4   5      233.57      270.21      7.07 o 
   5  -4   5       23.44       31.62      4.18 o 
   6  -4   5       71.58       69.77      5.28 o 
   7  -4   5        7.64        9.59      4.58 o 
  -8  -3   5        0.04       -3.22      9.88 o 
  -7  -3   5      190.48      184.86     18.04 o 
  -6  -3   5        0.33        6.33      4.57 o 
  -5  -3   5       92.86      105.80      8.14 o 
  -4  -3   5     1171.08     1153.00     13.21 o 
  -3  -3   5        0.40        1.12      1.70 o 
  -2  -3   5     3302.86     3248.81     19.46 o 
  -1  -3   5      525.35      535.11      3.71 o 
   0  -3   5      841.89      897.64     11.93 o 
   1  -3   5      342.17      302.27      7.15 o 
   2  -3   5      239.01      203.96      7.19 o 
   3  -3   5      386.49      394.33      4.72 o 
   4  -3   5      542.64      516.10      6.22 o 
   5  -3   5        0.53       -0.13      2.79 o 
   6  -3   5      248.01      261.51      7.41 o 
   7  -3   5       74.08       62.34      5.29 o 
   8  -3   5      106.96       93.06     10.24 o 
  -8  -2   5       65.04       73.57      5.96 o 
  -7  -2   5      473.19      445.83     18.26 o 
  -6  -2   5        2.05       10.50      4.60 o 
  -5  -2   5      151.41      145.53      5.49 o 
  -4  -2   5     1140.77     1080.65     10.61 o 
  -3  -2   5      612.59      570.90      6.32 o 
  -2  -2   5       60.47       39.85      2.02 o 
  -1  -2   5      260.33      296.50      4.48 o 
   0  -2   5       72.10       64.95      1.66 o 
   1  -2   5      404.93      490.84      7.97 o 
   2  -2   5       15.00       13.61      2.05 o 
   3  -2   5        0.02        0.71      1.27 o 
   4  -2   5       32.39       40.27      2.80 o 
   5  -2   5      256.83      229.66     11.08 o 
   6  -2   5     1032.11      992.36     17.66 o 
   7  -2   5       40.94       42.33      7.88 o 
   8  -2   5        2.94        4.54      7.46 o 
  -8  -1   5        1.03       -3.96      3.96 o 
  -7  -1   5      146.34      140.83      6.27 o 
  -6  -1   5      169.07      163.37      6.24 o 
  -5  -1   5      106.50      116.79      5.17 o 
  -4  -1   5        0.85        0.23      2.96 o 
  -3  -1   5        0.99        0.79      1.66 o 
  -2  -1   5      370.74      428.72      4.19 o 
  -1  -1   5       68.30      128.20      2.74 o 
   0  -1   5     2766.70     2516.60     21.05 o 
   1  -1   5     4194.49     3887.86     18.96 o 
   2  -1   5      877.02     1119.69      7.64 o 
   3  -1   5       92.18       90.86      2.66 o 
   4  -1   5      227.77      223.94      3.52 o 
   5  -1   5      799.19      794.25      9.95 o 
   6  -1   5       27.06       35.49      6.88 o 
   7  -1   5      136.62      137.11      9.34 o 
   8  -1   5       73.13       75.24      9.79 o 
  -8   0   5      117.32      118.87      9.32 o 
  -7   0   5        1.01        1.96      3.94 o 
  -6   0   5      261.20      241.27      7.96 o 
  -5   0   5      119.55      113.53      4.09 o 
  -4   0   5     4155.54     4131.87     33.56 o 
  -3   0   5     1270.00     1327.18      6.50 o 
  -2   0   5     3893.76     3977.09     14.36 o 
  -1   0   5        7.79       16.37      1.95 o 
   0   0   5      470.24      431.22      3.69 o 
   1   0   5      345.26      342.75      6.12 o 
   2   0   5      158.22      161.04     10.97 o 
   3   0   5     1252.27     1326.30     20.25 o 
   4   0   5       72.01       65.33      2.62 o 
   5   0   5     3285.93     3107.11     26.76 o 
   6   0   5      285.31      310.73     10.91 o 
   7   0   5       35.53       43.21      8.05 o 
   8   0   5       13.04        1.27      8.19 o 
  -8   1   5       24.73       25.32      7.30 o 
  -7   1   5        4.61        4.87      4.71 o 
  -6   1   5      124.18      130.64      4.59 o 
  -5   1   5       14.61       10.31      2.98 o 
  -4   1   5      611.11      639.84      5.69 o 
  -3   1   5      165.31      157.51      2.52 o 
  -2   1   5      506.19      510.71     12.68 o 
  -1   1   5       45.81       42.45      3.21 o 
   0   1   5    10675.05    11288.21     61.70 o 
   1   1   5     1215.97     1166.07      6.79 o 
   2   1   5       40.04       54.64      1.89 o 
   3   1   5        5.92       10.00      1.49 o 
   4   1   5        0.86        3.69      1.63 o 
   5   1   5      188.13      177.62      8.46 o 
   6   1   5        0.06        3.40      6.57 o 
   7   1   5      279.71      275.31     11.44 o 
   8   1   5        1.06       -2.96      7.46 o 
   9   1   5        0.75       10.06      8.54 o 
  -8   2   5        5.16       -1.48      5.17 o 
  -7   2   5       27.82       22.19      4.86 o 
  -6   2   5        3.83        2.81      3.40 o 
  -5   2   5      859.34      849.71     15.82 o 
  -4   2   5      106.90       99.30      2.36 o 
  -3   2   5      466.55      424.84      7.22 o 
  -2   2   5    12266.54    11662.51     49.56 o 
  -1   2   5     1233.43     1393.02     11.27 o 
   0   2   5     6119.70     5951.97     59.29 o 
   1   2   5       74.01       59.83      2.48 o 
   2   2   5     3061.62     2962.76     10.01 o 
   3   2   5      288.35      276.95      7.59 o 
   4   2   5       99.11      104.76      2.20 o 
   5   2   5       23.18       24.43      4.89 o 
   6   2   5       13.97       15.00      6.44 o 
   7   2   5        1.35       -1.09      7.25 o 
   8   2   5      308.98      302.32     13.06 o 
   9   2   5        7.41       24.16      9.25 o 
  -8   3   5       11.38       10.02      6.74 o 
  -7   3   5       75.77       77.59      4.64 o 
  -6   3   5      113.96      132.81      5.37 o 
  -5   3   5      168.35      155.75      4.59 o 
  -4   3   5        6.73        9.11      2.00 o 
  -3   3   5      600.75      599.15      9.35 o 
  -2   3   5     1119.63     1226.51     12.34 o 
  -1   3   5     1098.55     1051.04     10.59 o 
   0   3   5      429.04      510.98     32.45 o 
   1   3   5     1509.42     1451.73     26.34 o 
   2   3   5      349.20      425.25      6.13 o 
   3   3   5     3255.83     3336.83     26.71 o 
   4   3   5      985.49     1055.30      9.75 o 
   5   3   5     2280.29     2388.24     30.64 o 
   6   3   5      394.27      345.96      7.65 o 
   7   3   5        5.60        1.74      6.77 o 
   8   3   5       40.45       52.46      8.19 o 
   9   3   5       32.08       42.73      8.79 o 
  -7   4   5       62.06       62.79      5.51 o 
  -6   4   5      146.34      129.57      6.22 o 
  -5   4   5       10.09        8.25      3.02 o 
  -4   4   5      387.37      404.64      7.09 o 
  -3   4   5       32.53       48.48      3.54 o 
  -2   4   5      549.12      556.14      5.45 o 
  -1   4   5      122.95      159.67      5.23 o 
   0   4   5      341.54      365.10      8.01 o 
   1   4   5      584.42      600.20      5.28 o 
   2   4   5      128.30      130.47      2.25 o 
   3   4   5     1298.50     1462.03      6.51 o 
   4   4   5      332.23      338.27      4.13 o 
   5   4   5       87.60       90.25      5.97 o 
   6   4   5     1380.74     1441.84     15.26 o 
   7   4   5      500.28      517.04      9.89 o 
   8   4   5       17.96       39.01      8.66 o 
   9   4   5       41.70       63.29      9.15 o 
  -7   5   5        7.56        9.85      4.87 o 
  -6   5   5       79.02       85.45      5.61 o 
  -5   5   5      346.85      353.24      8.11 o 
  -4   5   5      369.42      365.86      9.81 o 
  -3   5   5      391.94      354.06      8.94 o 
  -2   5   5       47.92       45.05      7.57 o 
  -1   5   5        0.63        3.61      4.36 o 
   0   5   5      224.65      254.82     16.27 o 
   1   5   5      429.38      386.32      5.40 o 
   2   5   5      119.20      167.89      2.36 o 
   3   5   5      225.00      264.70      3.53 o 
   4   5   5     1017.41     1016.89     10.71 o 
   5   5   5      246.50      230.84      5.99 o 
   6   5   5      879.47      874.38     11.35 o 
   7   5   5       17.13       19.06      6.04 o 
   8   5   5      154.16      177.66      7.56 o 
   9   5   5       23.88        2.85      7.94 o 
  -7   6   5       19.23        4.06      4.66 o 
  -6   6   5        6.17        9.84      4.74 o 
  -5   6   5       45.85       41.77      4.13 o 
  -4   6   5       48.90       43.40      6.86 o 
  -3   6   5      828.31      865.52     14.03 o 
  -2   6   5       40.40       35.15      5.15 o 
  -1   6   5     4778.46     4665.96     27.08 o 
   0   6   5      181.85      136.29     11.98 o 
   1   6   5      625.77      646.70     26.67 o 
   2   6   5      829.04      717.96      9.72 o 
   3   6   5       34.80       27.30      1.83 o 
   4   6   5       76.97       51.22      5.44 o 
   5   6   5       73.33       80.47      4.58 o 
   6   6   5      418.07      400.78      8.45 o 
   7   6   5        4.75       10.44      4.90 o 
   8   6   5       85.90       66.10      6.28 o 
  -6   7   5       47.89       56.91      5.71 o 
  -5   7   5        1.65       -2.56      5.83 o 
  -4   7   5       31.93       26.76      6.42 o 
  -3   7   5      533.20      533.93     12.48 o 
  -2   7   5      384.74      388.62     10.49 o 
  -1   7   5       17.50       11.45      5.57 o 
   0   7   5       97.31       95.43      6.48 o 
   1   7   5      299.37      264.07      8.96 o 
   2   7   5      400.24      420.48      5.67 o 
   3   7   5       12.63       13.10      1.74 o 
   4   7   5       84.20       85.60      4.83 o 
   5   7   5      189.43      210.37      6.02 o 
   6   7   5      163.65      140.07      6.31 o 
   7   7   5       85.47      108.78      8.80 o 
   8   7   5      204.02      199.99      8.52 o 
  -6   8   5        0.16       13.74      5.07 o 
  -5   8   5       14.01       22.54      7.10 o 
  -4   8   5      265.21      259.18     10.29 o 
  -3   8   5      348.14      355.57     11.37 o 
  -2   8   5      624.10      654.75     13.84 o 
  -1   8   5      776.66      778.29     13.94 o 
   0   8   5       30.23       29.92      5.60 o 
   1   8   5       25.09       36.35      3.04 o 
   2   8   5        5.92        2.39      4.14 o 
   3   8   5      355.46      392.66      8.39 o 
   4   8   5      258.89      248.33      9.44 o 
   5   8   5        2.20        2.84      7.41 o 
   6   8   5       25.25       15.71     10.94 o 
   7   8   5       13.79       12.50      7.15 o 
   8   8   5       40.82       54.23     19.21 o 
  -5   9   5       62.99       71.28      8.48 o 
  -4   9   5      214.92      230.19     10.35 o 
  -3   9   5        2.49       -1.85      6.17 o 
  -2   9   5      128.85      126.11      8.37 o 
  -1   9   5        1.94        2.93      6.67 o 
   0   9   5      315.81      364.97     10.46 o 
   1   9   5       46.78       33.27      7.75 o 
   2   9   5        5.82        4.03      2.98 o 
   3   9   5      466.85      433.30      7.51 o 
   4   9   5       35.40       37.30      6.89 o 
   5   9   5      223.57      207.23      9.84 o 
   6   9   5       59.84       59.15      7.91 o 
   7   9   5        1.31       -1.12      6.71 o 
   8   9   5        2.74       10.19      4.94 o 
  -5  10   5        1.70        8.96      7.96 o 
  -4  10   5        0.54       -6.93      7.21 o 
  -3  10   5        7.68       -6.01      6.90 o 
  -2  10   5        1.62       -6.93      6.93 o 
  -1  10   5      268.56      278.87     10.71 o 
   0  10   5        0.81       -1.96      6.42 o 
   1  10   5      350.45      354.63     10.92 o 
   2  10   5       13.18        7.59      4.50 o 
   3  10   5       47.87       41.68      6.99 o 
   4  10   5      339.64      338.65     11.50 o 
   5  10   5        0.77        0.88      7.21 o 
   6  10   5        4.41        7.29      7.69 o 
   7  10   5       37.38       23.93      8.68 o 
  -4  11   5        0.89        9.33      8.13 o 
  -3  11   5      133.49      149.73     10.38 o 
  -2  11   5        9.45        0.04      6.49 o 
  -1  11   5      342.42      314.91     11.40 o 
   0  11   5       31.88       24.64      7.35 o 
   1  11   5      201.22      185.61      9.03 o 
   2  11   5        0.01       -3.94      4.34 o 
   3  11   5       85.44       89.48      8.66 o 
   4  11   5      122.29      123.63      9.30 o 
   5  11   5      146.43      132.84      9.63 o 
   6  11   5        7.69       11.51      7.86 o 
   7  11   5       10.29       -1.57      7.60 o 
  -3  12   5       17.22       33.01      8.09 o 
  -2  12   5       68.69       71.62      8.91 o 
  -1  12   5       22.29       25.75      7.30 o 
   0  12   5      128.38      124.44      9.00 o 
   1  12   5       75.77       77.86      7.87 o 
   2  12   5        7.94        6.06      5.15 o 
   3  12   5      355.20      372.50     12.79 o 
   4  12   5        5.77       -2.53      7.45 o 
   5  12   5       14.15       10.04      7.89 o 
   6  12   5        1.50        6.35      8.41 o 
  -2  13   5       60.88       71.17      8.71 o 
  -1  13   5      115.40      172.17     11.24 o 
   0  13   5        5.32       21.21      7.80 o 
   1  13   5        0.02       -1.71      6.85 o 
   2  13   5       83.78       89.49      9.01 o 
   3  13   5        0.88        0.27      7.58 o 
   4  13   5      190.09      205.68     11.16 o 
   5  13   5        1.63       12.82      8.45 o 
   0  14   5        1.73       18.45      8.12 o 
   1  14   5       35.94       38.59     12.37 o 
   2  14   5        0.00        4.37      7.87 o 
   3  14   5      130.65      129.59     10.45 o 
   4  14   5        1.40       -8.38      8.38 o 
  -3 -12   6       47.16       66.55      7.36 o 
  -2 -12   6       35.60       36.38      7.00 o 
  -1 -12   6       45.31       42.47      5.14 o 
   0 -12   6        0.11        5.47      7.08 o 
   1 -12   6       77.11       93.15      9.66 o 
  -5 -11   6        4.15       -5.62      5.62 o 
  -4 -11   6       33.98       48.72      8.07 o 
  -3 -11   6       18.53       16.21      5.93 o 
  -2 -11   6        0.16        1.56      5.85 o 
  -1 -11   6        0.59        9.97      4.57 o 
   0 -11   6       17.37       19.06      7.74 o 
   1 -11   6      121.21      154.80     10.19 o 
   2 -11   6        6.84       -2.56      6.46 o 
  -5 -10   6        5.53       11.07      4.84 o 
  -4 -10   6      115.70      107.75      8.89 o 
  -3 -10   6        0.62       -0.14      6.03 o 
  -2 -10   6        7.32        4.33      6.92 o 
  -1 -10   6       11.34       10.56      6.47 o 
   0 -10   6      255.55      257.31     10.67 o 
   1 -10   6       27.25       15.18      6.48 o 
   2 -10   6        9.98       -4.67      7.30 o 
   3 -10   6      122.05      125.75      9.75 o 
  -6  -9   6        7.59       -3.50      4.98 o 
  -5  -9   6       21.70       19.09      3.51 o 
  -4  -9   6       19.90       15.10      3.36 o 
  -3  -9   6       52.15       46.82      6.61 o 
  -2  -9   6      320.28      314.66      7.43 o 
  -1  -9   6        2.34        5.43      5.65 o 
   0  -9   6      141.67      114.77      8.16 o 
   1  -9   6       73.29       73.01      7.64 o 
   2  -9   6       67.87       66.22      7.69 o 
   3  -9   6      110.48       99.77      8.60 o 
   4  -9   6        0.19       -7.38      7.38 o 
  -7  -8   6       24.56       16.78      8.09 o 
  -6  -8   6        1.26       -5.37      5.37 o 
  -5  -8   6       16.73       14.49      3.69 o 
  -4  -8   6      288.27      309.88     13.21 o 
  -3  -8   6      630.79      625.05     14.03 o 
  -2  -8   6      144.56      134.08      5.36 o 
  -1  -8   6      935.18      953.40     15.64 o 
   0  -8   6        2.41       -3.13      6.80 o 
   1  -8   6       62.43       32.26      7.03 o 
   2  -8   6       96.32       87.27      7.58 o 
   3  -8   6        6.64       -2.22      6.24 o 
   4  -8   6       27.02       29.63      6.71 o 
   5  -8   6        1.65       19.59      8.35 o 
  -7  -7   6        0.05        0.18      6.80 o 
  -6  -7   6       89.33       70.36      8.44 o 
  -5  -7   6       14.80       12.44      3.50 o 
  -4  -7   6        9.02        5.66      3.23 o 
  -3  -7   6       39.23       35.27      3.30 o 
  -2  -7   6      263.69      262.68      4.19 o 
  -1  -7   6       16.02       22.04      5.48 o 
   0  -7   6     1064.81     1012.23     15.54 o 
   1  -7   6       94.18       86.92      7.82 o 
   2  -7   6      390.67      385.22     11.87 o 
   3  -7   6        4.83        1.55      5.87 o 
   5  -7   6       65.58       89.76     12.94 o 
   6  -7   6        0.21        4.32      3.97 o 
  -8  -6   6       24.30       22.66      7.30 o 
  -7  -6   6        8.19       10.02      7.38 o 
  -6  -6   6        8.11        2.35      6.46 o 
  -5  -6   6       23.97       33.13      4.88 o 
  -4  -6   6      991.11     1024.54     24.03 o 
  -3  -6   6        0.16        1.48      2.77 o 
  -2  -6   6       63.28       81.08      2.74 o 
  -1  -6   6        2.16        2.80      2.27 o 
   0  -6   6        1.26        1.43      5.25 o 
   1  -6   6        0.40       -3.95      5.94 o 
   2  -6   6     3983.34     3852.61     29.70 o 
   3  -6   6       32.09       21.91      6.41 o 
   4  -6   6      146.92      112.73     10.02 o 
   5  -6   6      162.74      161.27     10.88 o 
   6  -6   6      182.56      143.61      8.98 o 
  -8  -5   6        6.82       21.35     18.02 o 
  -7  -5   6       87.89       94.95      8.53 o 
  -6  -5   6      669.32      649.82     15.60 o 
  -5  -5   6      233.73      233.83      9.97 o 
  -4  -5   6      664.48      608.50     10.98 o 
  -3  -5   6       12.54       13.66      2.39 o 
  -2  -5   6       42.23       30.47      2.78 o 
  -1  -5   6      124.36      119.54      4.28 o 
   0  -5   6       39.75       22.86      2.09 o 
   1  -5   6       89.00      106.72      6.65 o 
   2  -5   6       30.69       27.94      3.21 o 
   3  -5   6       17.14       14.35      5.62 o 
   4  -5   6      205.89      208.74      6.67 o 
   5  -5   6       15.25       11.54      3.31 o 
   6  -5   6       74.96       60.11      8.17 o 
   7  -5   6        0.01       30.88      6.13 o 
  -8  -4   6       59.39       49.96     15.41 o 
  -7  -4   6       56.42       82.81     10.68 o 
  -6  -4   6       41.99       51.92      5.33 o 
  -5  -4   6       83.77       89.24      7.27 o 
  -4  -4   6      325.49      327.74      6.80 o 
  -3  -4   6        0.27        0.49      1.90 o 
  -2  -4   6       47.40       21.14      1.71 o 
  -1  -4   6     3580.51     3625.40     23.28 o 
   0  -4   6     1148.28     1128.85     13.94 o 
   1  -4   6     3541.23     3450.85     24.05 o 
   2  -4   6       19.13       14.38      4.37 o 
   3  -4   6       22.49       22.59      5.20 o 
   4  -4   6      914.32      908.87      8.59 o 
   5  -4   6      326.64      292.88      5.84 o 
   6  -4   6        0.66       -2.70      4.20 o 
   7  -4   6       14.63        9.40      4.32 o 
  -8  -3   6       15.54       12.11     12.29 o 
  -7  -3   6       59.50       76.64      6.14 o 
  -6  -3   6      102.65       96.87      5.97 o 
  -5  -3   6        2.38        9.43      4.07 o 
  -4  -3   6      193.29      148.54      7.68 o 
  -3  -3   6       14.92        7.06      1.94 o 
  -2  -3   6      210.90      271.92      7.37 o 
  -1  -3   6     2885.06     2988.79     21.22 o 
   0  -3   6       62.95       94.66      2.10 o 
   1  -3   6       59.16       51.62      4.70 o 
   2  -3   6      109.30      126.37      4.82 o 
   3  -3   6      129.29      127.68      3.19 o 
   4  -3   6      129.49      116.48      6.81 o 
   5  -3   6       12.83        8.45      2.92 o 
   6  -3   6       67.77       61.75      5.06 o 
   7  -3   6       19.10       13.11      5.67 o 
   8  -3   6        9.60        4.09      7.52 o 
  -8  -2   6        0.40       -7.32     14.43 o 
  -7  -2   6       40.43       66.29      5.71 o 
  -6  -2   6      747.55      755.78     13.75 o 
  -5  -2   6      134.79      138.58      5.52 o 
  -4  -2   6       66.60       73.34      9.99 o 
  -3  -2   6       10.98       27.51      2.09 o 
  -2  -2   6     1495.16     1559.71     13.02 o 
  -1  -2   6      439.37      571.34     10.91 o 
   0  -2   6      259.20      237.38      7.86 o 
   1  -2   6      259.40      222.54      6.18 o 
   2  -2   6      311.31      367.94      8.00 o 
   3  -2   6      105.87      155.03      4.16 o 
   4  -2   6      267.46      258.60      3.96 o 
   5  -2   6      110.47      117.66      3.96 o 
   6  -2   6       70.77       58.91      4.70 o 
   7  -2   6       46.22       35.84      8.08 o 
   8  -2   6       94.33       88.19      9.69 o 
  -8  -1   6        2.93       -8.61     13.04 o 
  -7  -1   6      157.70      167.04      6.73 o 
  -6  -1   6      110.96      125.69      5.86 o 
  -5  -1   6     1927.60     1906.65     15.03 o 
  -4  -1   6      188.04      171.42      4.45 o 
  -3  -1   6     1966.33     1930.63      9.24 o 
  -2  -1   6     1268.98     1111.75     14.25 o 
  -1  -1   6     4410.71     4551.90     14.20 o 
   0  -1   6       23.60       26.55      1.48 o 
   1  -1   6      108.56      143.66      9.68 o 
   2  -1   6     5770.60     5837.15     70.53 o 
   3  -1   6      187.68      206.42      4.38 o 
   4  -1   6       17.63       18.87      2.10 o 
   5  -1   6       43.02       38.33      7.40 o 
   6  -1   6      877.77      880.45     16.90 o 
   7  -1   6       44.07       36.15      7.66 o 
   8  -1   6      318.38      336.79     13.66 o 
  -8   0   6        4.59        9.99      8.24 o 
  -7   0   6      232.95      225.56      7.26 o 
  -6   0   6       25.55       17.33      3.61 o 
  -5   0   6       12.75       22.51      3.24 o 
  -4   0   6        0.13        4.12      3.13 o 
  -3   0   6       33.10       32.05      2.36 o 
  -2   0   6       70.05       62.27      2.01 o 
  -1   0   6     2482.57     2475.85     11.57 o 
   0   0   6     1421.38     1382.51     11.44 o 
   1   0   6      124.38      171.52     10.41 o 
   2   0   6     1586.13     1447.44     12.55 o 
   3   0   6      718.69      649.64     14.51 o 
   4   0   6      319.90      316.48      4.53 o 
   5   0   6       95.46       87.57      7.49 o 
   6   0   6       13.22       13.37      6.51 o 
   7   0   6      268.27      235.68     11.30 o 
   8   0   6       61.17       77.94      9.42 o 
  -8   1   6       17.16       16.86      8.23 o 
  -7   1   6       64.54       59.19      6.13 o 
  -6   1   6      452.08      424.04     10.19 o 
  -5   1   6      457.02      466.14      6.52 o 
  -4   1   6       97.99      100.70      5.85 o 
  -3   1   6      777.05      832.46      5.39 o 
  -2   1   6      394.87      401.34      4.04 o 
  -1   1   6       51.47       49.03      1.36 o 
   0   1   6     4614.79     4751.58     20.59 o 
   1   1   6      637.62      573.25      5.44 o 
   2   1   6        0.62        1.59      1.41 o 
   3   1   6      666.12      746.58      8.67 o 
   4   1   6      513.45      494.24     13.44 o 
   5   1   6     1787.88     1676.00     14.74 o 
   6   1   6       53.96       55.35      7.08 o 
   7   1   6      296.32      258.42     11.41 o 
   8   1   6        3.70       -5.45      6.98 o 
   9   1   6       11.82        1.99      7.95 o 
  -8   2   6       30.93       22.97      5.25 o 
  -7   2   6       91.56      101.90      5.97 o 
  -6   2   6       72.35       68.63      8.74 o 
  -5   2   6      115.80      123.00      3.61 o 
  -4   2   6       29.70       17.93      2.07 o 
  -3   2   6     1212.07     1287.85      6.39 o 
  -2   2   6      342.99      403.55      7.54 o 
  -1   2   6     1761.83     1962.82     14.16 o 
   0   2   6     1086.22      884.51      9.93 o 
   1   2   6        4.11        2.83      2.16 o 
   2   2   6     6661.12     6906.91     15.86 o 
   3   2   6       43.43       46.36      1.82 o 
   4   2   6      573.20      605.75     13.85 o 
   5   2   6      947.42      935.45     14.38 o 
   6   2   6       32.13       38.35      7.19 o 
   7   2   6        5.26        1.92      7.36 o 
   8   2   6       57.70       57.17      9.53 o 
   9   2   6       76.64       78.48      9.88 o 
  -8   3   6        0.01       -5.81      7.02 o 
  -7   3   6       65.92       69.55      7.69 o 
  -6   3   6       12.26        8.62      3.51 o 
  -5   3   6      243.40      218.44      6.16 o 
  -4   3   6       86.68       84.36      2.61 o 
  -3   3   6     1323.01     1382.30      7.97 o 
  -2   3   6      660.94      598.55      9.13 o 
  -1   3   6      136.63      100.48      5.09 o 
   0   3   6     3522.86     3828.20     13.94 o 
   1   3   6       44.72       86.65      2.93 o 
   2   3   6       69.61       36.06      2.20 o 
   3   3   6       53.96       96.15      2.24 o 
   4   3   6      433.58      421.72      4.44 o 
   5   3   6     1030.19     1067.92     17.65 o 
   6   3   6        7.04        8.85      4.24 o 
   7   3   6      141.73      142.66      9.52 o 
   8   3   6        1.51       -2.32      7.39 o 
   9   3   6        2.50       32.31      9.71 o 
  -7   4   6        7.32        9.17      6.09 o 
  -6   4   6       31.48       23.22      4.49 o 
  -5   4   6       67.97       75.74      5.08 o 
  -4   4   6       10.10        8.27      2.35 o 
  -3   4   6      364.19      348.45      4.44 o 
  -2   4   6      100.38       90.88      4.96 o 
  -1   4   6      130.07      123.09      5.66 o 
   0   4   6     2652.32     2732.53     17.42 o 
   1   4   6       51.34       69.06      2.30 o 
   2   4   6     1747.47     1642.57     15.14 o 
   3   4   6      704.01      672.24      4.72 o 
   4   4   6       28.32       30.65      2.61 o 
   5   4   6     1917.17     1949.34     11.96 o 
   6   4   6      147.71      151.09      6.73 o 
   7   4   6      223.03      218.36      7.41 o 
   8   4   6       33.03       41.66      8.75 o 
   9   4   6        2.43       25.43      9.58 o 
  -7   5   6        0.01        0.27      4.82 o 
  -6   5   6       25.04       16.96      4.81 o 
  -5   5   6      404.16      370.65      8.19 o 
  -4   5   6      146.24      133.64      7.33 o 
  -3   5   6      252.04      222.47      7.83 o 
  -2   5   6      615.51      561.96     10.12 o 
  -1   5   6     5846.54     5244.27     26.48 o 
   0   5   6     1772.27     1901.07     20.36 o 
   1   5   6      162.20      184.55      4.60 o 
   2   5   6     1013.57     1167.56      6.85 o 
   3   5   6       30.97       36.62      1.96 o 
   4   5   6        3.45        6.56      2.51 o 
   5   5   6      202.36      205.56      4.83 o 
   6   5   6      364.08      387.87      8.32 o 
   7   5   6      282.46      260.05      7.74 o 
   8   5   6      154.14      144.76      7.43 o 
   9   5   6      147.58      200.51     12.80 o 
  -7   6   6       37.64       42.64      5.87 o 
  -6   6   6       13.26       11.44      4.64 o 
  -5   6   6       57.29       62.37      5.37 o 
  -4   6   6        0.03       -5.88      5.88 o 
  -3   6   6      352.63      348.71      9.77 o 
  -2   6   6       11.80       10.36      4.99 o 
  -1   6   6        0.51        3.82      4.84 o 
   0   6   6      280.34      243.50      9.76 o 
   1   6   6      320.59      382.04     13.22 o 
   2   6   6      130.30      109.52      2.74 o 
   3   6   6       34.99       37.43      1.71 o 
   4   6   6     1854.91     1953.52     11.16 o 
   5   6   6        3.72        6.72      4.49 o 
   6   6   6      560.21      574.16     16.13 o 
   7   6   6      107.10      114.90      6.77 o 
   8   6   6       14.58       14.41     10.41 o 
  -6   7   6       50.38       63.85      6.02 o 
  -5   7   6       22.48        7.30      6.10 o 
  -4   7   6      299.89      328.41     10.86 o 
  -3   7   6       79.77       69.91      7.13 o 
  -2   7   6      721.46      702.56     13.07 o 
  -1   7   6       52.25       59.53      6.60 o 
   0   7   6       59.36       47.19      3.98 o 
   1   7   6       81.53       90.70     13.44 o 
   2   7   6      869.07      876.62      7.98 o 
   3   7   6      100.54       93.54      3.06 o 
   4   7   6      488.31      461.70      5.94 o 
   5   7   6        0.18        2.16      3.75 o 
   6   7   6      174.79      168.55      6.38 o 
   7   7   6       46.63       56.73     11.15 o 
   8   7   6       75.80       62.83      5.96 o 
  -6   8   6       30.22       41.39      6.86 o 
  -5   8   6       66.65       76.37      7.74 o 
  -4   8   6        3.59        2.00      6.43 o 
  -3   8   6       10.34       11.18      6.46 o 
  -2   8   6       83.02       69.14      7.46 o 
  -1   8   6      177.33      163.16      8.68 o 
   0   8   6      540.42      507.18     10.98 o 
   1   8   6       15.47       15.33      2.17 o 
   2   8   6       26.86       27.75      2.70 o 
   3   8   6        9.11       12.57      2.44 o 
   4   8   6      202.01      196.89      5.83 o 
   5   8   6       58.18       46.25      6.90 o 
   6   8   6      295.84      294.23      8.04 o 
   7   8   6       38.05       41.78      7.62 o 
   8   8   6        1.73       -0.93     15.35 o 
  -5   9   6        0.12       -1.46      6.65 o 
  -4   9   6       16.77        9.75      6.75 o 
  -3   9   6       22.19       22.42      6.60 o 
  -2   9   6       35.22       43.77      7.39 o 
  -1   9   6       93.04       89.55      7.36 o 
   0   9   6     3133.94     2955.92     25.63 o 
   1   9   6      837.00      753.82     13.32 o 
   2   9   6      427.17      455.38     10.48 o 
   3   9   6      269.98      290.20      6.57 o 
   4   9   6        2.86        1.63      3.58 o 
   5   9   6        0.08        0.05      6.61 o 
   6   9   6        0.28        5.38      7.10 o 
   7   9   6        0.37       -2.19      6.70 o 
   8   9   6        1.87       13.57      7.91 o 
  -5  10   6       20.79       38.68      8.62 o 
  -4  10   6        2.71       -6.64      6.64 o 
  -3  10   6       30.28       12.44      6.87 o 
  -2  10   6        1.77        2.91      6.69 o 
  -1  10   6       41.88       39.21      6.96 o 
   0  10   6      477.81      481.74     12.58 o 
   1  10   6        6.02       16.64      6.34 o 
   2  10   6      219.48      210.12      8.60 o 
   3  10   6      118.43      116.52      8.58 o 
   4  10   6       86.50       77.13      7.89 o 
   5  10   6       19.72       17.68      6.88 o 
   6  10   6      249.78      257.07     11.45 o 
   7  10   6        0.91        1.66      7.56 o 
  -4  11   6       27.98       37.60      8.96 o 
  -3  11   6        2.14       -7.36      7.53 o 
  -2  11   6        9.32        3.53      6.70 o 
  -1  11   6        1.68       -6.15      6.89 o 
   0  11   6      248.00      262.71     10.78 o 
   1  11   6        1.37       -0.35      5.89 o 
   2  11   6      403.23      414.39     11.66 o 
   3  11   6        1.14        2.56      6.48 o 
   4  11   6      125.17      123.43      9.44 o 
   5  11   6       86.22       84.26      9.39 o 
   6  11   6       84.15       88.19      9.48 o 
   7  11   6       11.11       15.73      8.44 o 
  -3  12   6       51.93       86.21      9.71 o 
  -2  12   6       32.68       28.45      7.42 o 
  -1  12   6       31.12       17.18      6.89 o 
   1  12   6       51.68       34.03      6.87 o 
   2  12   6       35.61       14.11      8.42 o 
   3  12   6       43.73       78.30      8.63 o 
   4  12   6       13.80        9.55      6.91 o 
   5  12   6       98.11      116.78      9.82 o 
   6  12   6       50.02       55.49      8.83 o 
  -2  13   6       11.29       12.63      7.43 o 
  -1  13   6       98.25      128.26     10.25 o 
   0  13   6      159.31      158.22     10.02 o 
   1  13   6      105.66       90.95      8.02 o 
   2  13   6      147.35      135.24      6.58 o 
   3  13   6       39.64       43.50      8.93 o 
   4  13   6       22.75       23.64      8.31 o 
   5  13   6       93.28       84.35      9.34 o 
   0  14   6       25.76       40.49      8.98 o 
   1  14   6       57.62       86.28      9.05 o 
   2  14   6        1.98       16.44     11.36 o 
   3  14   6        0.91       10.53      7.86 o 
   4  14   6       17.45        8.76      7.91 o 
  -2 -12   7        1.90       -3.64      6.73 o 
  -1 -12   7        3.67        7.59     11.94 o 
  -4 -11   7       28.78       24.15      5.70 o 
  -3 -11   7      152.60      158.16     10.41 o 
  -2 -11   7        1.34       -5.08      5.45 o 
  -1 -11   7       87.17       70.49      8.04 o 
   0 -11   7       27.14       31.89      7.47 o 
   1 -11   7      101.94      108.74     10.02 o 
   2 -11   7       75.33       88.64      8.91 o 
  -5 -10   7       77.08       85.71      9.51 o 
  -4 -10   7       50.39       58.25      7.10 o 
  -3 -10   7        5.70       12.98      5.78 o 
  -2 -10   7       82.56       94.78      8.19 o 
  -1 -10   7       38.95       28.81      6.18 o 
   0 -10   7      113.60      127.55      9.06 o 
   1 -10   7       82.45      109.71      9.22 o 
   2 -10   7        0.50       12.78      7.88 o 
   3 -10   7       21.50       48.00      8.05 o 
  -6  -9   7        0.02       -3.03      6.29 o 
  -5  -9   7        0.56       -2.98      2.98 o 
  -4  -9   7       50.00       43.69      9.67 o 
  -3  -9   7        0.72        4.76      5.44 o 
  -2  -9   7       30.56       29.39      7.15 o 
  -1  -9   7       33.47       26.34      6.15 o 
   0  -9   7      544.43      566.60     14.20 o 
   1  -9   7        6.17        6.92      6.63 o 
   2  -9   7       53.89       54.09      8.36 o 
   3  -9   7        1.80       11.24      7.41 o 
   4  -9   7        8.68       17.51      7.81 o 
  -6  -8   7        2.74       -9.45     13.80 o 
  -5  -8   7      120.90      114.50      4.94 o 
  -4  -8   7        5.53        5.71      3.14 o 
  -3  -8   7        1.72        1.62      3.56 o 
  -2  -8   7       76.95       76.90      4.88 o 
  -1  -8   7       78.61       85.75      7.26 o 
   0  -8   7      407.04      454.31     12.45 o 
   1  -8   7       16.01       11.36      6.98 o 
   2  -8   7       48.45       47.59      7.18 o 
   3  -8   7      108.68      123.48      9.29 o 
   4  -8   7       63.31       74.65      8.63 o 
   5  -8   7        7.28       17.13      7.89 o 
  -7  -7   7        8.68       -6.67      6.67 o 
  -6  -7   7        1.44       -3.43      6.77 o 
  -5  -7   7      236.41      252.58      6.14 o 
  -4  -7   7       95.98       79.95      4.12 o 
  -3  -7   7        2.31        5.25      2.64 o 
  -2  -7   7      230.20      209.20      8.41 o 
  -1  -7   7      956.08      917.93     14.94 o 
   0  -7   7       38.34       28.34      6.77 o 
   1  -7   7      108.33       78.81      7.96 o 
   2  -7   7      178.05      162.39      9.19 o 
   3  -7   7       62.98       69.40      7.43 o 
   4  -7   7       29.46       26.42      7.12 o 
   5  -7   7      121.70      138.67      6.59 o 
   6  -7   7       22.25       16.03      4.12 o 
  -7  -6   7        0.52       -4.27      6.75 o 
  -6  -6   7      271.71      273.53     11.57 o 
  -5  -6   7        1.23        3.28      6.14 o 
  -4  -6   7      190.92      186.79      5.03 o 
  -3  -6   7      229.60      215.27      4.89 o 
  -2  -6   7        7.68       10.22      2.31 o 
  -1  -6   7        0.21       -3.33      3.33 o 
   0  -6   7      711.00      717.25     13.11 o 
   1  -6   7      121.00      119.08      8.16 o 
   2  -6   7        1.86       -2.18      6.78 o 
   3  -6   7      118.06       90.27      7.47 o 
   4  -6   7       65.66       57.21      4.88 o 
   5  -6   7       55.77       61.84      6.99 o 
   6  -6   7        0.26       -6.03      6.03 o 
  -7  -5   7       12.94       11.73      6.12 o 
  -6  -5   7      149.76      165.53      9.71 o 
  -5  -5   7        0.06        1.57      6.29 o 
  -4  -5   7      227.00      206.31      4.94 o 
  -3  -5   7      511.20      546.22     10.21 o 
  -2  -5   7      299.63      294.65      6.88 o 
  -1  -5   7      124.65      127.96      4.37 o 
   0  -5   7      932.10      891.77      9.79 o 
   1  -5   7      463.02      355.86     85.21 o 
   2  -5   7      928.25      873.74     14.75 o 
   3  -5   7       33.08       26.89      6.49 o 
   4  -5   7      665.83      644.37      9.66 o 
   5  -5   7       38.40       33.34      3.68 o 
   6  -5   7        1.64        1.54      4.03 o 
   7  -5   7       57.66       74.66      7.01 o 
  -8  -4   7      122.66      123.59      9.27 o 
  -7  -4   7        3.56       20.91      7.25 o 
  -6  -4   7      136.63      127.16      8.84 o 
  -5  -4   7      105.33       84.68      7.16 o 
  -4  -4   7     1319.25     1227.70     16.63 o 
  -3  -4   7      167.05      140.02     10.99 o 
  -2  -4   7      787.13      870.18      5.22 o 
  -1  -4   7      736.75      719.12      5.81 o 
   0  -4   7       12.16       14.34      2.98 o 
   1  -4   7       39.18       39.10      3.10 o 
   2  -4   7     1901.77     1819.55     19.06 o 
   3  -4   7        1.11       -3.08      5.45 o 
   4  -4   7       13.81       13.90      3.90 o 
   5  -4   7       56.79       53.60      3.71 o 
   6  -4   7      219.05      228.87      9.16 o 
   7  -4   7        0.92        5.95      7.87 o 
  -8  -3   7        8.03        7.99     25.25 o 
  -7  -3   7       93.31      108.48     11.87 o 
  -6  -3   7       84.25       80.80      7.44 o 
  -5  -3   7       34.43       30.62      5.80 o 
  -4  -3   7        3.19       -0.80      3.31 o 
  -3  -3   7      639.79      611.45      6.03 o 
  -2  -3   7       90.29       59.44      2.21 o 
  -1  -3   7      439.51      436.29      7.31 o 
   0  -3   7      128.93      131.99      9.12 o 
   1  -3   7     1201.63     1295.21     37.25 o 
   2  -3   7        0.50        1.09      4.24 o 
   3  -3   7       33.65       31.88      2.38 o 
   4  -3   7      828.21      803.68     14.26 o 
   5  -3   7      277.44      261.69      5.53 o 
   6  -3   7      377.02      361.58     12.93 o 
   7  -3   7       66.46       79.41      9.09 o 
  -8  -2   7        7.12       -8.71     13.59 o 
  -7  -2   7       31.48       38.43      5.05 o 
  -6  -2   7      183.52      199.28      7.08 o 
  -5  -2   7        0.99       -0.45      5.07 o 
  -4  -2   7      770.55      837.26     14.82 o 
  -3  -2   7      407.61      389.07      5.54 o 
  -2  -2   7        1.72        2.79      1.97 o 
  -1  -2   7      512.30      606.70     37.28 o 
   0  -2   7     2704.73     2982.37     13.46 o 
   1  -2   7      257.62      328.82      5.11 o 
   2  -2   7      115.86      111.60      3.43 o 
   3  -2   7     2662.99     2575.91     18.03 o 
   4  -2   7       19.69       10.15      2.37 o 
   5  -2   7       72.92       85.91      3.79 o 
   6  -2   7        3.16       -1.95      6.28 o 
   7  -2   7       20.71       26.86      7.44 o 
   8  -2   7        0.11       -6.22      7.54 o 
  -8  -1   7        0.04       -2.62      9.37 o 
  -7  -1   7        3.63       15.24      4.74 o 
  -6  -1   7      140.71      137.99     17.85 o 
  -5  -1   7      604.10      564.26     20.54 o 
  -4  -1   7      697.98      631.35     12.62 o 
  -3  -1   7      125.24      157.52      2.92 o 
  -2  -1   7     1183.76     1235.30     26.03 o 
  -1  -1   7     5669.28     5729.79     20.94 o 
   0  -1   7     1660.66     1676.42     18.17 o 
   1  -1   7     1765.62     1928.26     14.33 o 
   2  -1   7       53.78       57.69      2.74 o 
   3  -1   7      660.32      676.61      9.15 o 
   4  -1   7       44.58       37.58      2.31 o 
   5  -1   7      110.12      108.27     11.15 o 
   6  -1   7       12.34        9.68      6.06 o 
   7  -1   7        0.72       -2.51      7.35 o 
   8  -1   7        1.14        8.94      8.57 o 
  -8   0   7        5.60       22.93      8.28 o 
  -7   0   7        1.85        9.99      4.34 o 
  -6   0   7      142.74      119.71      5.20 o 
  -5   0   7      227.96      229.42      8.03 o 
  -4   0   7       73.47       69.55      4.54 o 
  -3   0   7        0.92        0.59      2.23 o 
  -2   0   7     1312.12     1331.30     15.25 o 
  -1   0   7      675.69      648.04     10.37 o 
   0   0   7     1770.91     1919.98      8.46 o 
   1   0   7     1534.35     1467.02      9.21 o 
   2   0   7      300.77      466.18      8.45 o 
   3   0   7      793.01      849.80      8.00 o 
   4   0   7       56.46       44.07      2.70 o 
   5   0   7      191.48      194.30      5.94 o 
   6   0   7       20.80       18.85      6.17 o 
   7   0   7       18.84       23.94      7.93 o 
   8   0   7      291.00      278.55     12.86 o 
  -8   1   7       31.97       37.17      8.15 o 
  -7   1   7      157.57      160.37     13.39 o 
  -6   1   7      823.72      815.84     28.44 o 
  -5   1   7      735.00      668.11      7.80 o 
  -4   1   7       74.51       58.75      6.04 o 
  -3   1   7       10.66       13.40      2.19 o 
  -2   1   7      754.91      830.84      5.70 o 
  -1   1   7      687.21      476.87    112.85 o 
   0   1   7     1977.51     2121.08     21.57 o 
   1   1   7     2749.85     2729.72     12.09 o 
   2   1   7     1701.13     1600.08      7.36 o 
   3   1   7     1424.82     1585.89     11.26 o 
   4   1   7     1126.48     1132.64     12.24 o 
   5   1   7     1391.80     1341.33     13.19 o 
   6   1   7      221.92      190.68      9.62 o 
   7   1   7        2.76       10.00      6.84 o 
   8   1   7       88.57       87.74      9.70 o 
  -8   2   7       47.94       38.07     21.11 o 
  -7   2   7       58.26       63.84      5.60 o 
  -6   2   7        7.68       13.02      3.21 o 
  -5   2   7       34.66       38.60      3.02 o 
  -4   2   7       57.59       41.84      2.32 o 
  -3   2   7      169.96      195.03      3.58 o 
  -2   2   7      712.38      758.58     13.24 o 
  -1   2   7      647.30      666.31      9.24 o 
   0   2   7       12.48       14.24      2.60 o 
   1   2   7      627.22      674.74      7.48 o 
   2   2   7       83.90      114.76      2.72 o 
   3   2   7      953.87      976.64      8.00 o 
   4   2   7        1.50        4.35      1.81 o 
   5   2   7        0.95        2.80      2.81 o 
   6   2   7       78.08       74.92      7.91 o 
   7   2   7      287.94      275.69     11.72 o 
   8   2   7       67.63       67.66      9.02 o 
   9   2   7       20.58        9.97      9.07 o 
  -7   3   7        3.22        6.17      6.87 o 
  -6   3   7       19.94       19.59      6.32 o 
  -5   3   7        1.05        1.04      2.66 o 
  -4   3   7        5.23        6.07      2.06 o 
  -3   3   7      274.35      275.73      4.32 o 
  -2   3   7      836.74      756.62     10.66 o 
  -1   3   7     2237.01     2227.87     17.03 o 
   0   3   7     3866.89     3586.87     47.04 o 
   1   3   7      478.19      455.82     14.87 o 
   2   3   7     1886.70     2020.31     34.41 o 
   3   3   7      910.07      960.91      9.52 o 
   4   3   7     1123.30     1122.60      9.08 o 
   5   3   7     1009.54     1016.49     27.67 o 
   6   3   7      393.32      430.08      8.14 o 
   7   3   7      201.91      222.76     10.97 o 
   8   3   7       48.77       53.60      8.87 o 
   9   3   7        3.02        6.05      8.06 o 
  -7   4   7       65.68       59.88      7.73 o 
  -6   4   7        3.22        9.69      4.72 o 
  -5   4   7       15.20       22.92      4.42 o 
  -4   4   7      514.56      497.87      5.92 o 
  -3   4   7        1.67        1.93      4.02 o 
  -2   4   7      142.14      128.49      5.79 o 
  -1   4   7       22.12       30.24      4.45 o 
   0   4   7     6778.44     6997.75     67.96 o 
   1   4   7        1.92        1.22      1.88 o 
   2   4   7      336.13      425.55      5.22 o 
   3   4   7      325.05      270.05      3.36 o 
   4   4   7       49.22       42.36      2.84 o 
   5   4   7       28.26       35.26      3.36 o 
   6   4   7       56.43       61.59      6.68 o 
   7   4   7       14.91        8.06      4.77 o 
   8   4   7       53.24       66.68      8.83 o 
   9   4   7        0.18       16.33      8.11 o 
  -7   5   7       37.99       48.35      5.63 o 
  -6   5   7       13.21       11.12      4.70 o 
  -5   5   7      112.40      125.55      5.89 o 
  -4   5   7      468.10      487.41     11.13 o 
  -3   5   7      417.14      430.87      9.87 o 
  -2   5   7      132.67      124.19      6.18 o 
  -1   5   7       65.86       51.56      5.26 o 
   0   5   7      699.44      645.81     18.48 o 
   1   5   7     1854.97     1931.25     61.51 o 
   2   5   7      235.76      205.09      3.26 o 
   3   5   7      309.77      304.34      3.64 o 
   4   5   7       47.81       36.21      2.76 o 
   5   5   7      950.73      970.49      9.22 o 
   6   5   7       61.75       66.91      7.18 o 
   7   5   7       99.77       99.26      6.00 o 
   8   5   7      117.93      112.66      8.05 o 
   9   5   7       27.82       50.25      9.27 o 
  -7   6   7       13.01        6.24      5.10 o 
  -6   6   7       14.92       17.26      5.03 o 
  -5   6   7       12.15       23.99      3.76 o 
  -4   6   7        7.56        3.27      5.29 o 
  -3   6   7      662.37      629.09     12.50 o 
  -2   6   7        0.46        7.37      5.20 o 
  -1   6   7      252.08      224.83      7.83 o 
   0   6   7     2270.13     2202.17    112.14 o 
   1   6   7      601.01      487.89     14.21 o 
   2   6   7       72.73       67.82      5.12 o 
   3   6   7       46.46       59.38      1.98 o 
   4   6   7       28.23       35.19      2.93 o 
   5   6   7      455.28      471.88      7.17 o 
   6   6   7      450.65      421.02      8.59 o 
   7   6   7       60.77       73.99      6.13 o 
   8   6   7        7.35       10.82     15.59 o 
  -6   7   7      166.80      194.97      8.55 o 
  -5   7   7       61.09       67.51      5.65 o 
  -4   7   7       60.58       55.29      6.99 o 
  -3   7   7      241.18      236.83      9.04 o 
  -2   7   7      329.34      329.11     10.09 o 
  -1   7   7      394.29      353.95      9.77 o 
   0   7   7     2482.58     2069.83    269.77 o 
   1   7   7     2403.14     1842.20    262.43 o 
   2   7   7      646.42      559.84     20.25 o 
   3   7   7      143.71      165.87      3.68 o 
   4   7   7      130.23      116.36      7.66 o 
   5   7   7       34.92       39.91      3.36 o 
   6   7   7      408.71      366.78      9.04 o 
   7   7   7       31.31       22.67      4.94 o 
   8   7   7        1.50       12.47      6.90 o 
  -6   8   7       85.23      106.40     14.29 o 
  -5   8   7        7.55       -2.21      6.49 o 
  -4   8   7        1.03        0.45      6.50 o 
  -3   8   7      148.44      145.13      8.36 o 
  -2   8   7      340.82      319.93     10.54 o 
  -1   8   7     1966.93     1957.84     21.10 o 
   0   8   7       19.25       24.92      5.93 o 
   1   8   7      110.68      106.98      6.60 o 
   2   8   7       71.28       64.48      3.30 o 
   3   8   7      407.13      453.12      8.26 o 
   4   8   7      396.79      381.06      9.44 o 
   5   8   7      240.52      238.31      6.64 o 
   6   8   7        0.09        2.65      4.31 o 
   7   8   7        3.39        4.17      5.32 o 
   8   8   7        1.98       21.87      8.22 o 
  -5   9   7       15.92        2.89      7.28 o 
  -4   9   7        1.47       -6.66      6.66 o 
  -3   9   7       25.33       20.37      6.58 o 
  -2   9   7       74.62       70.62      7.60 o 
  -1   9   7       44.88       27.16      6.69 o 
   0   9   7       76.42       66.92      7.09 o 
   1   9   7      803.16      758.13     13.63 o 
   2   9   7      302.65      301.87      9.06 o 
   3   9   7      584.23      585.68     17.86 o 
   4   9   7      102.78      101.52      5.89 o 
   5   9   7        0.00       -0.22      6.34 o 
   6   9   7       76.50       82.71      8.26 o 
   7   9   7       36.44       29.06      7.53 o 
   8   9   7       33.75       43.60      8.54 o 
  -4  10   7        8.40        4.15      6.45 o 
  -3  10   7       10.27       -0.92      6.72 o 
  -2  10   7      126.45      140.02      8.80 o 
  -1  10   7       27.26       25.72      6.98 o 
   0  10   7       73.32       54.57      7.04 o 
   1  10   7      771.50      828.13     14.98 o 
   2  10   7      193.24      190.24      8.49 o 
   3  10   7       94.86       85.07     10.90 o 
   4  10   7       64.27       67.99      8.23 o 
   5  10   7       13.44        9.22      7.19 o 
   6  10   7        1.74       13.74      7.63 o 
   7  10   7       31.64       32.34      7.98 o 
  -4  11   7       14.34       17.81      7.00 o 
  -3  11   7      105.31       91.87      9.37 o 
  -2  11   7        4.94       -6.34      6.34 o 
  -1  11   7       15.11       22.73      7.16 o 
   0  11   7       16.38       12.08      6.90 o 
   1  11   7       12.15       15.43      6.14 o 
   2  11   7      157.85      182.72      9.13 o 
   3  11   7        0.01        5.60      7.39 o 
   4  11   7        3.53       -0.13      7.04 o 
   5  11   7       30.57       25.76      7.69 o 
   6  11   7        4.29       13.45      8.74 o 
  -3  12   7       33.63       18.52      7.20 o 
  -2  12   7       89.18       91.98      9.06 o 
  -1  12   7       30.10       18.11      6.69 o 
   0  12   7        3.52       -4.34      6.89 o 
   1  12   7      159.67      167.18      9.31 o 
   2  12   7        7.08       -1.11      5.92 o 
   3  12   7        6.72       11.40      6.84 o 
   4  12   7      141.97      125.02     10.33 o 
   5  12   7        5.45        0.02      8.26 o 
   6  12   7       57.67       67.22      9.67 o 
  -2  13   7        3.10        1.34      7.27 o 
  -1  13   7        1.61       -7.86      7.86 o 
   0  13   7       23.24       17.80      7.29 o 
   1  13   7       48.01       33.22      7.08 o 
   2  13   7       33.78       44.01     11.61 o 
   3  13   7       89.60      121.26      9.73 o 
   4  13   7       22.72       19.74      7.89 o 
   5  13   7       15.42       13.56      8.51 o 
   0  14   7       12.27       15.23      6.74 o 
   1  14   7        3.90       -2.38      6.49 o 
   2  14   7        2.58        1.05      5.23 o 
   3  14   7        6.56        9.93      8.70 o 
   4  14   7       31.85       25.34      8.98 o 
  -3 -11   8       83.08       98.43      8.72 o 
  -2 -11   8      129.37      111.32      9.09 o 
  -1 -11   8      113.22      106.28      8.75 o 
   0 -11   8       60.16       58.84      8.42 o 
   1 -11   8        1.63       11.18      7.05 o 
  -5 -10   8        1.42       -5.98      5.98 o 
  -4 -10   8       61.51       64.09      7.52 o 
  -3 -10   8       38.26       51.61      7.60 o 
  -2 -10   8        0.44        0.15      6.08 o 
  -1 -10   8        9.40       -1.97      6.07 o 
   0 -10   8       38.08       21.32      7.15 o 
   1 -10   8       25.89       10.89      7.49 o 
   2 -10   8        0.40        3.93      6.03 o 
   3 -10   8       34.66       38.74      8.38 o 
  -6  -9   8       13.21        6.21      6.57 o 
  -5  -9   8       66.24       58.47      5.51 o 
  -4  -9   8       40.16       32.37      4.55 o 
  -3  -9   8       39.25       40.85      6.59 o 
  -2  -9   8      215.98      205.51      6.72 o 
  -1  -9   8       38.38       24.07      6.47 o 
   0  -9   8      105.75       91.83      8.57 o 
   1  -9   8      106.35      103.41      8.90 o 
   2  -9   8       66.75       65.74      8.14 o 
   3  -9   8       25.17       36.00      7.70 o 
   4  -9   8        0.92       -3.29      7.84 o 
  -6  -8   8       88.48       84.98      9.28 o 
  -5  -8   8       11.76        7.53      3.17 o 
  -4  -8   8       32.60       55.17      4.96 o 
  -3  -8   8       13.87       11.89      3.98 o 
  -2  -8   8       66.62       55.42      5.07 o 
  -1  -8   8       17.09        9.73      5.88 o 
   0  -8   8        7.33        7.55      6.31 o 
   1  -8   8       14.62        6.63      6.05 o 
   2  -8   8       52.02       50.40      7.41 o 
   3  -8   8       13.64        7.44      6.65 o 
   4  -8   8        7.74        1.80      7.71 o 
   5  -8   8       88.99       80.62      9.56 o 
  -7  -7   8        1.03       -1.29      6.89 o 
  -6  -7   8       43.18       64.27      8.90 o 
  -5  -7   8      111.79      106.88     17.76 o 
  -4  -7   8      139.08      109.49      9.33 o 
  -3  -7   8      112.29      107.40      5.22 o 
  -2  -7   8      103.53      112.91      7.14 o 
  -1  -7   8      408.88      384.55     10.92 o 
   0  -7   8     1871.32     1875.68     21.94 o 
   1  -7   8      844.25      860.54     16.17 o 
   2  -7   8       70.39       64.98      7.47 o 
   3  -7   8       31.41       34.28      7.34 o 
   4  -7   8        8.05        2.09      6.52 o 
   5  -7   8        4.48       -5.32      7.20 o 
  -7  -6   8        0.10       -1.23      6.17 o 
  -6  -6   8        1.18        8.87      6.69 o 
  -5  -6   8      158.63      150.26      7.56 o 
  -4  -6   8      100.74       96.85      4.18 o 
  -3  -6   8       14.42       12.11      2.83 o 
  -2  -6   8       57.26       55.02      4.36 o 
  -1  -6   8      312.76      223.79     27.32 o 
   0  -6   8       95.19       88.43      7.14 o 
   1  -6   8     1241.99     1303.85     18.52 o 
   2  -6   8      293.82      297.55     11.01 o 
   3  -6   8        0.13       -2.04      6.19 o 
   4  -6   8      134.31      121.64      8.82 o 
   5  -6   8       74.95       56.13      7.51 o 
   6  -6   8       25.75       11.36      6.17 o 
  -7  -5   8        3.77        8.88      6.26 o 
  -6  -5   8        3.12        3.45      6.16 o 
  -5  -5   8      113.13      131.34      9.00 o 
  -4  -5   8        1.78        1.67      3.40 o 
  -3  -5   8       31.94       41.33      3.91 o 
  -2  -5   8      112.47      116.49      4.46 o 
  -1  -5   8      315.92      323.37      6.15 o 
   0  -5   8      528.98      433.52     62.09 o 
   1  -5   8      342.24      299.38      9.93 o 
   2  -5   8      882.40      785.44     14.65 o 
   3  -5   8      692.58      678.39     14.37 o 
   4  -5   8      216.74      193.27      6.23 o 
   5  -5   8       65.05       64.16      5.09 o 
   6  -5   8       21.19       20.82      4.61 o 
  -7  -4   8       99.24      108.47      9.27 o 
  -6  -4   8      357.48      367.57     12.33 o 
  -5  -4   8       81.43       77.66      7.07 o 
  -4  -4   8       38.74       22.94      3.62 o 
  -3  -4   8      112.38       77.73      8.43 o 
  -2  -4   8        2.49        2.23      2.00 o 
  -1  -4   8      193.34      196.11      6.04 o 
   0  -4   8       11.71       17.21      3.08 o 
   1  -4   8      552.52      516.39     13.87 o 
   2  -4   8      155.59      163.33      8.00 o 
   3  -4   8      325.92      320.81      6.58 o 
   4  -4   8     1469.76     1448.79     22.22 o 
   5  -4   8       47.70       28.70      4.34 o 
   6  -4   8      208.14      200.07      7.09 o 
   7  -4   8      209.68      171.54     15.64 o 
  -8  -3   8       15.73       12.08      6.46 o 
  -7  -3   8       22.24       29.74      6.84 o 
  -6  -3   8       40.60       48.31      7.03 o 
  -5  -3   8       82.92       81.74      7.31 o 
  -4  -3   8      627.53      581.99      8.83 o 
  -3  -3   8      250.13      233.72      7.38 o 
  -2  -3   8       76.64       80.56      2.56 o 
  -1  -3   8        0.45        1.22      2.56 o 
   0  -3   8     1213.44     1096.14     13.87 o 
   1  -3   8      426.55      413.45      6.20 o 
   2  -3   8        0.72        5.81      4.65 o 
   3  -3   8      434.73      431.80      6.81 o 
   4  -3   8      759.39      721.98     23.43 o 
   5  -3   8       62.81       61.44      5.10 o 
   6  -3   8       21.13       23.44      4.50 o 
   7  -3   8       75.68       76.42      9.33 o 
  -8  -2   8       67.20       78.23      7.89 o 
  -7  -2   8       82.12       94.34      8.02 o 
  -6  -2   8       31.87       25.88      6.41 o 
  -5  -2   8      306.80      322.64     10.93 o 
  -4  -2   8      278.29      292.94     10.49 o 
  -3  -2   8      108.35       98.40      3.14 o 
  -2  -2   8      219.85      231.84      3.39 o 
  -1  -2   8      408.98      341.03      5.53 o 
   0  -2   8       39.90       33.77      2.48 o 
   1  -2   8      613.31      583.30     10.11 o 
   2  -2   8       78.83      106.03      3.38 o 
   3  -2   8       71.10       72.87      2.84 o 
   4  -2   8      258.85      292.38      6.16 o 
   5  -2   8        4.66        5.81      2.54 o 
   6  -2   8      817.76      847.31     17.75 o 
   7  -2   8       29.45       24.34      7.91 o 
   8  -2   8        3.01       11.33      8.29 o 
  -8  -1   8       19.00       25.13      7.93 o 
  -7  -1   8        0.09       21.42      4.64 o 
  -6  -1   8      150.49      132.92      8.43 o 
  -5  -1   8       60.26       72.63      7.48 o 
  -4  -1   8       22.39       16.50      3.99 o 
  -3  -1   8      283.32      270.63      5.21 o 
  -2  -1   8       32.86       32.24      2.06 o 
  -1  -1   8      101.00      135.99      2.85 o 
   0  -1   8     2457.05     2618.24     15.75 o 
   1  -1   8     1757.79     1681.41     36.95 o 
   2  -1   8     2184.35     2258.18     27.17 o 
   3  -1   8      300.63      246.88      9.14 o 
   4  -1   8      221.74      239.66      5.42 o 
   5  -1   8        0.09        3.04      2.71 o 
   6  -1   8       13.72       14.32      6.87 o 
   7  -1   8        0.11       -5.16      6.77 o 
   8  -1   8       35.62       37.45      8.28 o 
  -8   0   8       23.53       33.08      4.53 o 
  -7   0   8        0.10        6.82      4.82 o 
  -6   0   8       31.54       27.99      4.66 o 
  -5   0   8      152.91      156.04      6.00 o 
  -4   0   8      374.52      396.07      7.48 o 
  -3   0   8     1124.92     1086.82      7.88 o 
  -2   0   8      274.87      278.87      4.29 o 
  -1   0   8       17.01       34.09      2.31 o 
   0   0   8      373.83      429.90      7.19 o 
   1   0   8      907.72      890.48      9.57 o 
   2   0   8      331.63      334.86      7.92 o 
   3   0   8      385.62      404.54     16.57 o 
   4   0   8        2.77        3.42      2.23 o 
   5   0   8      162.63      153.10      4.88 o 
   6   0   8      535.10      492.06     13.74 o 
   7   0   8       19.72       12.97      7.06 o 
   8   0   8       11.09        6.76      7.64 o 
  -8   1   8       31.86       65.05      9.72 o 
  -7   1   8        6.59       26.26      4.44 o 
  -6   1   8        0.05        4.05      3.82 o 
  -5   1   8        4.38        8.05      3.52 o 
  -4   1   8      206.03      188.41      8.46 o 
  -3   1   8       40.05       32.36      2.63 o 
  -2   1   8        0.02       -0.42      1.20 o 
  -1   1   8      835.13      795.83      7.63 o 
   0   1   8     2196.07     2041.96     35.16 o 
   1   1   8      310.83      402.20      5.46 o 
   2   1   8     1719.70     1632.76     26.55 o 
   3   1   8      448.67      433.53     25.42 o 
   4   1   8       13.60       16.74      2.45 o 
   5   1   8      486.85      478.09      8.65 o 
   6   1   8      678.99      640.66     14.96 o 
   7   1   8       83.81       81.54      9.18 o 
   8   1   8       69.80       67.69      8.85 o 
  -7   2   8        0.38        9.65     12.05 o 
  -6   2   8       80.73       87.00      4.45 o 
  -5   2   8      675.78      681.54      8.07 o 
  -4   2   8      520.61      505.92      5.72 o 
  -3   2   8       40.35       28.31      2.34 o 
  -2   2   8      293.78      297.87      6.18 o 
  -1   2   8     2905.24     2894.09     14.19 o 
   0   2   8      241.17      275.02     13.71 o 
   1   2   8        6.58        4.71      3.18 o 
   2   2   8        0.21        0.68      1.55 o 
   3   2   8      997.90     1076.66     14.31 o 
   4   2   8       24.85       28.05      2.10 o 
   5   2   8      378.68      372.51     25.94 o 
   6   2   8       35.08       26.79      4.66 o 
   7   2   8       16.59       20.39      7.32 o 
   8   2   8      230.70      229.33     12.43 o 
  -7   3   8       11.57       14.27      7.04 o 
  -6   3   8      403.23      383.20      7.48 o 
  -5   3   8       14.22       14.46      3.96 o 
  -4   3   8       13.78       10.53      2.46 o 
  -3   3   8     2056.04     2037.74     12.79 o 
  -2   3   8      681.17      738.57     11.21 o 
  -1   3   8      693.15      817.26     11.26 o 
   0   3   8      675.24      558.07      6.50 o 
   1   3   8      190.48      185.52      5.38 o 
   2   3   8      924.32      990.63      8.04 o 
   3   3   8      640.69      701.99      7.76 o 
   4   3   8     1901.01     1927.97      8.70 o 
   5   3   8      829.48      862.09     20.76 o 
   6   3   8       25.10       21.44      4.68 o 
   7   3   8       16.13       15.54      7.25 o 
   8   3   8       38.75       28.52      7.33 o 
  -7   4   8       49.33       43.20      5.12 o 
  -6   4   8       53.78       46.73      5.24 o 
  -5   4   8       39.50       30.64      7.74 o 
  -4   4   8       73.56       72.88      3.08 o 
  -3   4   8      101.11       84.20      5.71 o 
  -2   4   8      172.32      199.81      6.98 o 
  -1   4   8      554.57      649.89     10.68 o 
   0   4   8     1199.21     1186.34     11.42 o 
   1   4   8        4.64        1.71      2.04 o 
   2   4   8       51.73       64.57      3.07 o 
   3   4   8     1155.21     1185.04      6.58 o 
   4   4   8      169.04      167.44      3.22 o 
   5   4   8       69.89       57.98      3.67 o 
   6   4   8      584.62      531.60     14.13 o 
   7   4   8      239.40      229.35     11.39 o 
   8   4   8        0.44       -3.26      7.12 o 
  -7   5   8       34.60       41.24      5.80 o 
  -6   5   8       13.20        7.03      4.42 o 
  -5   5   8      106.48      128.84      5.95 o 
  -4   5   8       51.27       63.33      9.59 o 
  -3   5   8       33.57       25.88      5.16 o 
  -2   5   8      454.39      444.37      9.54 o 
  -1   5   8      342.50      289.68      8.16 o 
   0   5   8        0.63        2.06      2.87 o 
   1   5   8        0.91        1.37      2.76 o 
   2   5   8     2709.85     2618.02     19.79 o 
   3   5   8       95.90      105.12      2.36 o 
   4   5   8      308.81      306.86      4.04 o 
   5   5   8      150.94      150.28      5.54 o 
   6   5   8        4.39       -0.09      3.53 o 
   7   5   8       12.75        8.06      4.76 o 
   8   5   8       99.17       75.54      9.35 o 
  -6   6   8       35.24       41.60      5.15 o 
  -5   6   8       85.05       84.16      4.38 o 
  -4   6   8       38.93       35.44      5.88 o 
  -3   6   8      261.38      252.41      8.95 o 
  -2   6   8      731.01      642.52     11.68 o 
  -1   6   8     2900.92     2576.28     20.90 o 
   0   6   8      169.29      174.44      4.63 o 
   1   6   8      366.35      370.65      5.90 o 
   2   6   8      395.57      408.45      4.53 o 
   3   6   8        2.23        0.50      1.61 o 
   4   6   8       23.35       28.55      2.92 o 
   5   6   8       39.16       40.40      3.55 o 
   6   6   8        2.74       -0.24      4.64 o 
   7   6   8      112.65      100.62      6.84 o 
   8   6   8        4.13        2.51      7.64 o 
  -6   7   8       21.80       18.86      7.28 o 
  -5   7   8       20.52       33.32      9.35 o 
  -4   7   8       45.61       45.45      6.51 o 
  -3   7   8       25.43       25.33      5.96 o 
  -2   7   8       85.39       73.09      6.80 o 
  -1   7   8       21.32       34.71      5.59 o 
   0   7   8      737.33      635.02     80.08 o 
   1   7   8      264.71      220.17     30.33 o 
   2   7   8      367.46      343.10      6.62 o 
   3   7   8      243.99      242.43      4.44 o 
   4   7   8        9.15        9.96      2.66 o 
   5   7   8       13.91       18.42      3.21 o 
   6   7   8      198.49      220.86      6.22 o 
   7   7   8      151.94      140.84      6.60 o 
   8   7   8      337.20      364.72      9.52 o 
  -6   8   8       23.09       40.15      5.65 o 
  -5   8   8        7.24        2.01      6.34 o 
  -4   8   8        8.62        8.72      6.67 o 
  -3   8   8       39.68       30.57      6.13 o 
  -2   8   8      674.45      609.31     13.38 o 
  -1   8   8       95.21       91.97      7.74 o 
   0   8   8      803.51      691.39     13.12 o 
   1   8   8      431.05      373.38      9.42 o 
   2   8   8      438.84      433.94      9.52 o 
   3   8   8       55.38       49.06      3.05 o 
   4   8   8      284.93      261.08      8.42 o 
   5   8   8       10.43        6.42      3.90 o 
   6   8   8      147.37      147.85      6.15 o 
   7   8   8       67.53       75.07      9.95 o 
   8   8   8       20.27       32.77      6.53 o 
  -5   9   8       91.19       99.43      9.55 o 
  -4   9   8        0.13       -2.29      6.40 o 
  -3   9   8      255.32      265.91     10.60 o 
  -2   9   8      173.75      163.63      8.84 o 
  -1   9   8      480.27      455.85     12.13 o 
   0   9   8        9.34       13.11      6.44 o 
   1   9   8      197.94      211.34      8.65 o 
   2   9   8       22.40       27.26      5.23 o 
   3   9   8       70.17       73.11      3.55 o 
   4   9   8      538.30      526.77     28.16 o 
   5   9   8      136.19      136.43      5.82 o 
   6   9   8      124.08      138.27      9.02 o 
   7   9   8       67.96       60.71      8.20 o 
   8   9   8        0.24       14.19      8.25 o 
  -4  10   8        5.09       -7.32      7.53 o 
  -3  10   8        5.66       12.51      6.95 o 
  -2  10   8       36.30       36.67      6.78 o 
  -1  10   8       20.03       16.89      6.21 o 
   0  10   8        1.30       -0.03      5.75 o 
   1  10   8       17.04        5.66      5.87 o 
   2  10   8      581.85      597.42     12.72 o 
   3  10   8      252.04      251.95     20.03 o 
   4  10   8       76.68       79.13      8.38 o 
   5  10   8        7.51        4.47      7.29 o 
   6  10   8        8.98       19.76      7.91 o 
   7  10   8       18.78       13.89      7.27 o 
  -4  11   8       31.96       13.74      7.78 o 
  -3  11   8       45.74       45.43      7.78 o 
  -2  11   8        5.80       10.71      6.40 o 
  -1  11   8       49.82       72.19      8.02 o 
   0  11   8        3.84       -2.46      6.38 o 
   1  11   8       37.12       44.45      6.59 o 
   2  11   8       19.73       18.58      5.68 o 
   3  11   8      152.47      168.41     10.35 o 
   4  11   8        2.77        4.85      7.24 o 
   5  11   8       16.37       14.59      7.94 o 
   6  11   8        1.87       10.24      8.16 o 
   7  11   8        0.80       -4.43      8.60 o 
  -3  12   8       18.10        6.06      8.03 o 
  -2  12   8        1.28       -4.12      7.66 o 
  -1  12   8       87.41       96.18      8.84 o 
   0  12   8      134.17      169.38      9.65 o 
   1  12   8       22.18       22.90      7.07 o 
   2  12   8       42.68       59.45      7.34 o 
   3  12   8        1.66        2.06      7.38 o 
   4  12   8      272.75      279.63     12.34 o 
   5  12   8        2.00       -0.53      8.54 o 
   6  12   8        4.68       14.13      9.03 o 
  -2  13   8        0.91       -3.44      6.45 o 
  -1  13   8       42.60       32.55      7.43 o 
   0  13   8       10.32        0.50      7.26 o 
   1  13   8        0.75       -6.70      6.70 o 
   2  13   8        0.85       -2.34      5.52 o 
   3  13   8       34.88       42.33      8.16 o 
   4  13   8        6.65       11.42      8.72 o 
   5  13   8       16.65       21.63      9.60 o 
   2  14   8        0.04       -7.10      7.82 o 
   3  14   8        3.93        9.30      7.87 o 
   4  14   8       14.13        9.40      9.00 o 
  -2 -11   9        1.00       -6.21      6.21 o 
  -1 -11   9        3.15        0.24      5.98 o 
   0 -11   9       38.16       15.79      7.73 o 
  -4 -10   9        1.30       23.37      5.27 o 
  -3 -10   9       70.97       75.15      7.42 o 
  -2 -10   9       90.34       85.35      8.09 o 
  -1 -10   9      153.61      118.10      8.72 o 
   0 -10   9       58.35       30.72      7.96 o 
   1 -10   9      103.73      106.64      9.21 o 
   2 -10   9        4.16       -3.25      6.51 o 
  -5  -9   9      147.56      158.54     18.99 o 
  -4  -9   9        7.46       17.79      5.83 o 
  -3  -9   9        7.32       13.19      5.56 o 
  -2  -9   9       96.04      103.53      6.41 o 
  -1  -9   9       11.66        2.33      5.61 o 
   0  -9   9       58.51       46.02      7.26 o 
   1  -9   9       13.07       -4.47      6.52 o 
   2  -9   9      133.79      136.99      9.51 o 
   3  -9   9        3.30        2.90      6.63 o 
  -6  -8   9        0.01       -1.51      6.61 o 
  -5  -8   9       19.45       25.58     20.58 o 
  -4  -8   9       21.94       25.07      5.28 o 
  -3  -8   9      137.26      155.24      6.03 o 
  -2  -8   9      184.14      194.92      6.38 o 
  -1  -8   9        6.36        3.10      5.78 o 
   0  -8   9      412.62      425.28     12.59 o 
   1  -8   9      180.69      178.75      9.79 o 
   2  -8   9       87.84       80.35      8.55 o 
   3  -8   9      121.48      121.44      9.06 o 
   4  -8   9       19.71        6.95      7.56 o 
  -6  -7   9       12.50       21.52      6.91 o 
  -5  -7   9        5.98       10.12      4.29 o 
  -4  -7   9        1.81        5.47      3.89 o 
  -3  -7   9        2.60        3.61      3.51 o 
  -2  -7   9       20.87       29.51      4.91 o 
  -1  -7   9      109.51       97.81      7.42 o 
   0  -7   9        9.31        0.75      6.13 o 
   1  -7   9       24.42       18.15      6.80 o 
   2  -7   9        3.18       -3.76      6.05 o 
   3  -7   9      129.30      132.62      8.85 o 
   4  -7   9       11.24        4.44      6.32 o 
   5  -7   9       18.11        4.04      6.98 o 
  -7  -6   9       35.48       44.69      7.88 o 
  -6  -6   9        0.99       15.13      7.23 o 
  -5  -6   9       59.71       43.32      4.63 o 
  -4  -6   9       29.90       32.46      5.89 o 
  -3  -6   9       31.44       31.02      4.09 o 
  -2  -6   9        5.77        4.97      3.84 o 
  -1  -6   9       31.33       24.56      3.75 o 
   0  -6   9      167.18      161.24      8.53 o 
   1  -6   9      514.59      516.33     13.08 o 
   2  -6   9     1224.94     1219.58     19.00 o 
   3  -6   9       67.81       68.29      7.33 o 
   4  -6   9       12.41        3.52      6.41 o 
   5  -6   9        5.64       -5.80      6.79 o 
   6  -6   9       12.70       -5.89      5.89 o 
  -7  -5   9        3.54       13.26      5.95 o 
  -6  -5   9        2.67       12.29      6.80 o 
  -5  -5   9      184.65      207.31      9.93 o 
  -4  -5   9      396.54      400.63     18.21 o 
  -3  -5   9      386.64      380.12      7.72 o 
  -2  -5   9      194.75      213.17     12.99 o 
  -1  -5   9      114.27       96.61      4.62 o 
   0  -5   9       60.64       42.93      3.80 o 
   1  -5   9      998.15      981.69     15.96 o 
   2  -5   9     1018.30     1008.54     17.03 o 
   3  -5   9      228.51      237.56      9.93 o 
   4  -5   9      217.35      199.42      9.97 o 
   5  -5   9       60.07       67.24     11.49 o 
   6  -5   9       18.45       21.85      7.62 o 
  -7  -4   9       84.44      101.31      8.31 o 
  -6  -4   9       11.57        9.17      6.69 o 
  -5  -4   9       42.95       39.51      7.04 o 
  -4  -4   9        8.49        7.86      3.39 o 
  -3  -4   9      249.42      244.21      6.19 o 
  -2  -4   9        0.37        2.35      3.23 o 
  -1  -4   9       18.37       17.31      5.61 o 
   0  -4   9      624.75      535.90     94.04 o 
   1  -4   9      634.15      516.61    131.08 o 
   2  -4   9      480.72      419.12     11.30 o 
   3  -4   9      308.78      277.85      9.75 o 
   4  -4   9      141.14      146.61      8.75 o 
   5  -4   9      417.93      441.70     16.55 o 
   6  -4   9       29.24       27.73      7.32 o 
   7  -4   9       34.37       34.53      8.59 o 
  -7  -3   9        1.15       19.22      6.00 o 
  -6  -3   9        1.13        2.74      6.63 o 
  -5  -3   9        0.06       -4.09      5.35 o 
  -4  -3   9      463.78      499.29     24.98 o 
  -3  -3   9      140.57      143.27      3.72 o 
  -2  -3   9      174.92      189.92      3.49 o 
  -1  -3   9       59.89       61.80      5.40 o 
   0  -3   9       75.17       59.84      6.65 o 
   1  -3   9      198.40      239.00      9.88 o 
   2  -3   9      198.23      216.44      8.51 o 
   3  -3   9      992.03      821.80    139.49 o 
   4  -3   9      296.14      279.47     10.04 o 
   5  -3   9       11.84       21.39      3.51 o 
   6  -3   9      438.18      383.05      8.79 o 
   7  -3   9        0.00       -6.31      7.20 o 
  -7  -2   9      240.46      251.97     11.03 o 
  -6  -2   9      565.66      570.62     14.53 o 
  -5  -2   9       59.52       57.25      7.92 o 
  -4  -2   9       32.11       19.15      7.11 o 
  -3  -2   9      156.21      158.26      3.75 o 
  -2  -2   9      287.54      278.07      8.86 o 
  -1  -2   9       82.01       66.15      3.49 o 
   0  -2   9       64.68      111.62     10.00 o 
   1  -2   9      200.52      227.12      5.16 o 
   2  -2   9       40.80       42.25      5.21 o 
   3  -2   9       66.11       67.57      3.66 o 
   4  -2   9     2038.96     1892.16     26.92 o 
   5  -2   9      277.91      272.18      4.83 o 
   6  -2   9      162.20      134.17      9.78 o 
   7  -2   9       26.55       20.69      8.29 o 
  -7  -1   9       38.49       39.04      6.81 o 
  -6  -1   9       17.61        9.05      5.78 o 
  -5  -1   9      138.62      118.76      8.60 o 
  -4  -1   9      564.23      557.76      8.84 o 
  -3  -1   9       57.90       57.44      4.95 o 
  -2  -1   9        3.46        2.44      1.75 o 
  -1  -1   9      793.44      828.70     10.19 o 
   0  -1   9       17.38       47.02      4.22 o 
   1  -1   9       34.64       24.60      3.19 o 
   2  -1   9      474.79      593.02     30.30 o 
   3  -1   9      259.16      261.47      6.14 o 
   4  -1   9      239.19      235.55      5.91 o 
   5  -1   9       24.60       19.32      3.64 o 
   6  -1   9       74.37       70.66      8.23 o 
   7  -1   9        0.35       -3.03      6.85 o 
   8  -1   9      183.03      178.85     11.51 o 
  -7   0   9       44.70       46.45      5.77 o 
  -6   0   9      129.37      124.56      6.08 o 
  -5   0   9        0.78        2.65      7.24 o 
  -4   0   9       27.42       29.71      4.45 o 
  -3   0   9      151.06      158.08      5.17 o 
  -2   0   9       64.75       57.16      2.27 o 
  -1   0   9     2765.92     2730.77     18.32 o 
   0   0   9        9.10       10.17      2.16 o 
   1   0   9       26.50       39.34      3.14 o 
   2   0   9     1440.17     1750.25     16.45 o 
   3   0   9     1002.43     1085.92     14.07 o 
   4   0   9      355.10      388.13      6.88 o 
   5   0   9      172.33      193.21      8.11 o 
   6   0   9        1.74        5.95      4.07 o 
   7   0   9       31.28       35.15      8.12 o 
   8   0   9        0.19       13.61      8.74 o 
  -7   1   9        4.54        4.45      8.72 o 
  -6   1   9        7.61        7.46      4.27 o 
  -5   1   9       48.94       50.65      4.92 o 
  -4   1   9       80.65       70.33      7.70 o 
  -3   1   9       24.61       25.82      3.71 o 
  -2   1   9     1543.92     1546.59     20.56 o 
  -1   1   9      653.51      746.46     12.66 o 
   0   1   9      760.02      840.20     16.44 o 
   1   1   9      744.78      783.92     14.87 o 
   2   1   9     1008.18     1173.72      9.49 o 
   3   1   9        0.24       -1.19      3.69 o 
   4   1   9      444.75      446.20      6.83 o 
   5   1   9     1588.28     1530.13     37.03 o 
   6   1   9      110.02       87.42      5.60 o 
   7   1   9      137.21      125.07      9.43 o 
   8   1   9       15.07       29.30      8.56 o 
  -7   2   9      288.12      263.99     11.64 o 
  -6   2   9      186.36      192.04      6.53 o 
  -5   2   9      484.73      493.24     12.84 o 
  -4   2   9       10.48        6.94      2.24 o 
  -3   2   9      139.77      143.13      4.77 o 
  -2   2   9       54.52       41.48      7.34 o 
  -1   2   9      212.68      217.85      5.04 o 
   0   2   9     1733.95     1891.92     35.19 o 
   1   2   9     2171.85     2022.91     18.35 o 
   2   2   9      156.57      130.62      2.98 o 
   3   2   9      495.80      522.76      7.12 o 
   4   2   9      308.66      356.08      5.20 o 
   5   2   9        8.30        9.49      3.96 o 
   6   2   9      622.18      632.88     10.59 o 
   7   2   9       20.67       34.46      8.33 o 
   8   2   9      491.72      466.99     15.22 o 
  -7   3   9       31.22       35.98      7.54 o 
  -6   3   9       21.79       17.44      6.57 o 
  -5   3   9        0.09       -3.29      3.29 o 
  -4   3   9      198.05      180.38      6.95 o 
  -3   3   9        9.01       12.03      3.04 o 
  -2   3   9        0.48       -2.61      4.31 o 
  -1   3   9      660.51      642.54     10.80 o 
   0   3   9     1970.49     1904.68     17.01 o 
   1   3   9      205.68      184.71      5.90 o 
   2   3   9      229.16      302.87     10.45 o 
   3   3   9       30.36       16.33      2.27 o 
   4   3   9      112.28      127.98      4.84 o 
   5   3   9        1.06       -0.19      3.96 o 
   6   3   9      212.11      207.16      7.13 o 
   7   3   9       27.13       37.14      7.85 o 
   8   3   9        2.75        8.72      8.10 o 
  -7   4   9        3.14        1.94      6.27 o 
  -6   4   9      188.99      184.93      6.72 o 
  -5   4   9      327.36      357.02      8.12 o 
  -4   4   9      323.33      305.89      4.76 o 
  -3   4   9       14.03       12.33      4.81 o 
  -2   4   9      334.77      384.19      9.36 o 
  -1   4   9      114.00       82.85      5.81 o 
   0   4   9        5.52       11.95      3.06 o 
   1   4   9      357.58      393.43      4.73 o 
   2   4   9       55.34       58.17      4.70 o 
   3   4   9       79.63       86.20      3.32 o 
   4   4   9       61.94       57.69      2.50 o 
   5   4   9      823.41      775.61      9.57 o 
   6   4   9      159.55      159.48      6.62 o 
   7   4   9      258.04      260.55     11.80 o 
   8   4   9        2.76       -2.14      7.47 o 
  -7   5   9       19.37       11.85      6.95 o 
  -6   5   9       16.16       10.64      4.55 o 
  -5   5   9       15.89       14.25      4.38 o 
  -4   5   9      267.12      259.82      8.87 o 
  -3   5   9       17.84       13.90      4.99 o 
  -2   5   9      264.88      252.13      8.38 o 
  -1   5   9       91.62       64.25      5.81 o 
   0   5   9     1265.17     1211.91     12.86 o 
   1   5   9      738.86      747.54     12.03 o 
   2   5   9       85.27       87.99      3.62 o 
   3   5   9       83.53      106.59      2.78 o 
   4   5   9       72.49       65.30      2.63 o 
   5   5   9      512.04      499.12      7.44 o 
   6   5   9       91.68       88.49      4.46 o 
   7   5   9      116.96      132.62      9.79 o 
   8   5   9        1.92       -7.03      7.22 o 
  -6   6   9        2.25        0.75      4.41 o 
  -5   6   9        2.73        1.73      4.59 o 
  -4   6   9        3.61        7.15      5.81 o 
  -3   6   9        1.50        2.62      5.33 o 
  -2   6   9       15.69       14.29      5.69 o 
  -1   6   9        5.69        1.73      5.48 o 
   0   6   9      245.97      228.53     35.00 o 
   1   6   9      417.96      377.27     56.91 o 
   2   6   9      513.40      450.22      4.95 o 
   3   6   9      454.20      466.12      5.47 o 
   4   6   9       75.32       75.19      3.57 o 
   5   6   9     1577.43     1595.94     14.36 o 
   6   6   9       12.86        9.58      3.55 o 
   7   6   9      127.32      119.34      6.45 o 
   8   6   9        2.27       -8.11      8.11 o 
  -6   7   9       24.99       33.07      9.02 o 
  -5   7   9        3.68        9.91      5.97 o 
  -4   7   9       73.26       69.19      7.04 o 
  -3   7   9      179.58      178.30      8.73 o 
  -2   7   9       31.54       31.74      6.02 o 
  -1   7   9     1260.08     1173.31     16.19 o 
   0   7   9       12.64        2.99      5.15 o 
   1   7   9      726.42      559.02    104.86 o 
   2   7   9      153.65      146.67      6.56 o 
   3   7   9       61.40       53.73      3.12 o 
   4   7   9       19.59       20.15      2.89 o 
   5   7   9      340.23      368.86      9.47 o 
   6   7   9      134.70      126.18      4.87 o 
   7   7   9       34.77       37.36      9.41 o 
   8   7   9        1.30       12.41      8.09 o 
  -5   8   9        2.82       13.78      4.83 o 
  -4   8   9      264.32      284.21     10.76 o 
  -3   8   9       11.01        7.36      5.56 o 
  -2   8   9      118.06      110.54      7.88 o 
  -1   8   9     1318.43     1183.61     17.35 o 
   0   8   9      147.24      134.76      7.82 o 
   1   8   9       69.54       47.06      5.83 o 
   2   8   9      227.76      219.07      7.64 o 
   3   8   9      351.20      326.43      8.17 o 
   4   8   9      235.28      252.07      6.44 o 
   5   8   9        0.43       -1.47      3.79 o 
   6   8   9        1.08        2.32      4.05 o 
   7   8   9       32.51       38.53      7.71 o 
   8   8   9      130.30      172.22     15.60 o 
  -5   9   9        5.56       -1.24      6.87 o 
  -4   9   9        0.04        4.61      6.52 o 
  -3   9   9        2.20        1.17      6.00 o 
  -2   9   9        1.12       -4.17      6.27 o 
  -1   9   9       69.24       70.84      7.33 o 
   0   9   9      253.83      255.43      9.51 o 
   1   9   9      390.33      366.67     10.35 o 
   2   9   9      250.02      233.07      8.27 o 
   3   9   9       23.89       21.06      2.97 o 
   4   9   9      328.66      330.13      7.60 o 
   5   9   9       14.75       15.25      4.05 o 
   6   9   9       29.26       34.99      4.68 o 
   7   9   9       25.02       21.35      6.93 o 
   8   9   9        0.54        1.22      8.35 o 
  -4  10   9      122.61      141.58     10.08 o 
  -3  10   9        8.01        7.84      6.33 o 
  -2  10   9      172.07      163.05      9.51 o 
  -1  10   9      176.87      164.53      8.75 o 
   0  10   9      246.19      229.68      9.62 o 
   1  10   9        7.46        9.62      5.73 o 
   2  10   9      438.99      432.09     11.32 o 
   3  10   9      276.35      289.09      7.39 o 
   4  10   9      315.61      315.67     11.70 o 
   5  10   9        0.29       -0.83      3.81 o 
   6  10   9      105.58      115.38      9.57 o 
   7  10   9       54.20       42.09      8.17 o 
  -3  11   9       24.56       28.38      8.61 o 
  -2  11   9        7.85       18.56      7.42 o 
  -1  11   9       33.20       34.10      7.08 o 
   0  11   9        6.93       -1.10      5.93 o 
   1  11   9      193.34      174.51      8.32 o 
   2  11   9       37.50       27.55      5.70 o 
   3  11   9      156.70      180.73     10.54 o 
   4  11   9      137.46      135.05     10.01 o 
   5  11   9       15.85       18.40      7.84 o 
   6  11   9        1.01        3.68      8.41 o 
   7  11   9        0.10       -4.67      8.04 o 
  -3  12   9       25.21        8.89      6.93 o 
  -2  12   9      119.62      117.47      9.42 o 
  -1  12   9        2.94        2.85      7.14 o 
   0  12   9       83.84       84.28      7.87 o 
   1  12   9       58.77       55.87      7.65 o 
   2  12   9      161.31      127.51      8.28 o 
   3  12   9        6.47        0.23      7.91 o 
   4  12   9      143.11      149.11     10.30 o 
   5  12   9       31.08       31.48      9.02 o 
   6  12   9       31.12       42.94      9.70 o 
  -1  13   9        0.00       -7.77      7.77 o 
   0  13   9       12.90       11.93      6.60 o 
   1  13   9       24.68       24.71      6.67 o 
   2  13   9        1.65       12.59      6.75 o 
   3  13   9        0.59        6.69      8.23 o 
   4  13   9        1.22        8.09      8.78 o 
   5  13   9        1.01       -6.11      8.78 o 
   1  14   9       15.94       -1.91      6.28 o 
   2  14   9        2.47       -3.76     16.10 o 
   3  14   9       17.75       20.88      8.37 o 
  -3 -10  10        0.26        1.22      4.92 o 
  -2 -10  10      175.37      185.86     10.74 o 
  -1 -10  10       13.95       17.31      6.71 o 
   0 -10  10       17.51       12.77      6.96 o 
   1 -10  10       14.25        3.57      6.74 o 
  -4  -9  10       22.23       34.13      6.97 o 
  -3  -9  10       52.85       65.52      7.69 o 
  -2  -9  10        0.11        6.67      4.00 o 
  -1  -9  10      204.91      201.49      9.93 o 
   0  -9  10       86.49       69.06      8.35 o 
   1  -9  10      131.29      118.64      9.60 o 
   2  -9  10        8.33       -5.55      6.05 o 
   3  -9  10        0.08       -7.33      7.33 o 
  -5  -8  10      104.04      105.50     13.52 o 
  -4  -8  10       37.05       46.43      5.01 o 
  -3  -8  10       81.22       88.33      7.67 o 
  -2  -8  10        6.13       11.46      5.05 o 
  -1  -8  10       71.59       74.36      7.61 o 
   0  -8  10       36.92       37.98      7.02 o 
   1  -8  10       72.12       71.48      7.93 o 
   4  -8  10        9.36       -0.34      8.20 o 
  -6  -7  10       45.36       67.00      8.27 o 
  -5  -7  10      206.54      182.39     20.66 o 
  -4  -7  10       16.25       22.41      3.98 o 
  -3  -7  10       82.12       80.86      5.02 o 
  -2  -7  10       32.26       33.42      7.26 o 
  -1  -7  10      234.77      239.79      9.56 o 
   0  -7  10      180.44      159.69      9.37 o 
   1  -7  10       17.79       14.46      6.35 o 
   2  -7  10      137.95      139.98      9.18 o 
   3  -7  10       46.12       42.30      7.39 o 
   4  -7  10       58.49       45.91      7.84 o 
   5  -7  10      230.69      277.61     12.44 o 
  -6  -6  10       32.37       50.88      8.07 o 
  -5  -6  10      160.11      181.83     20.36 o 
  -4  -6  10      146.11      140.42      5.97 o 
  -3  -6  10        0.02       -2.52      3.91 o 
  -2  -6  10        0.13       -0.11      3.02 o 
  -1  -6  10       14.62       21.07      6.20 o 
   0  -6  10        4.20        3.49      6.61 o 
   1  -6  10      562.66      569.93     13.70 o 
   2  -6  10        2.24       -0.95      6.21 o 
   3  -6  10       66.09       69.19      7.62 o 
   4  -6  10       19.62       19.41      7.04 o 
   5  -6  10       82.00       67.06      6.59 o 
  -7  -5  10       10.39       31.39      7.78 o 
  -6  -5  10       17.81       22.56      6.84 o 
  -5  -5  10      125.42      117.11      6.59 o 
  -4  -5  10        9.46       10.06      4.01 o 
  -3  -5  10        2.93        1.95      4.82 o 
  -2  -5  10       79.17      105.46      6.35 o 
  -1  -5  10        2.54        3.32      3.71 o 
   0  -5  10       11.35       15.43      6.22 o 
   1  -5  10       22.71       23.81      6.96 o 
   2  -5  10     1854.89     1787.79     22.16 o 
   3  -5  10       41.45       46.79      6.59 o 
   4  -5  10      274.23      278.54     11.09 o 
   5  -5  10        5.30        3.71      4.78 o 
   6  -5  10        1.04        3.50      4.66 o 
  -7  -4  10        1.33       13.56      6.41 o 
  -6  -4  10       38.93       40.69      7.15 o 
  -5  -4  10        2.01        1.08      5.79 o 
  -4  -4  10       23.38       25.45      3.80 o 
  -3  -4  10       14.41       14.03      2.63 o 
  -2  -4  10      471.65      510.66      6.54 o 
  -1  -4  10      962.49     1006.04     29.95 o 
   0  -4  10      295.16      296.32      9.53 o 
   1  -4  10       12.96        4.49      6.42 o 
   2  -4  10      261.85      248.20     10.35 o 
   3  -4  10       81.43       85.05      7.41 o 
   4  -4  10       28.39       35.43      6.78 o 
   5  -4  10       33.90       38.45      5.22 o 
   6  -4  10      204.55      206.78     11.73 o 
  -7  -3  10        6.74       19.41      6.74 o 
  -6  -3  10      323.96      332.53     12.10 o 
  -5  -3  10       89.05       63.51      8.45 o 
  -4  -3  10        1.76       -3.18      3.18 o 
  -3  -3  10       77.03       65.03      5.17 o 
  -2  -3  10      253.64      239.59      4.71 o 
  -1  -3  10        0.17       -3.07      4.88 o 
   0  -3  10        2.30        0.80      3.65 o 
   1  -3  10     1868.13     1825.55     20.08 o 
   2  -3  10      472.56      511.93     11.90 o 
   3  -3  10      128.37      107.88      7.64 o 
   4  -3  10        1.82       -4.59      6.55 o 
   5  -3  10      282.27      283.55      7.75 o 
   6  -3  10        0.09        1.15      7.04 o 
   7  -3  10       72.60       62.28      8.37 o 
  -7  -2  10       41.76       52.28      7.08 o 
  -6  -2  10        0.18        1.47      6.25 o 
  -5  -2  10       34.76       32.48      8.11 o 
  -4  -2  10      109.10       91.84      8.49 o 
  -3  -2  10      132.56      132.26      3.78 o 
  -2  -2  10      100.09      100.17      6.04 o 
  -1  -2  10       32.75       24.30      4.78 o 
   0  -2  10      312.25      323.22      8.96 o 
   1  -2  10      471.67      499.83     16.05 o 
   2  -2  10      110.00       79.44      6.52 o 
   3  -2  10      328.61      342.53     11.15 o 
   4  -2  10       28.23       30.35      4.62 o 
   5  -2  10       56.17       53.88      5.09 o 
   6  -2  10       72.28       67.48      8.96 o 
   7  -2  10      161.59      125.82     10.79 o 
  -7  -1  10       21.40       17.89      5.38 o 
  -6  -1  10        0.01        0.45      5.53 o 
  -5  -1  10       23.94       14.06      7.61 o 
  -4  -1  10     1221.76     1219.97     16.67 o 
  -3  -1  10       50.78       58.98      4.48 o 
  -2  -1  10        3.00        1.08      1.88 o 
  -1  -1  10        1.02        1.22      2.28 o 
   0  -1  10       21.96       29.43      4.84 o 
   1  -1  10      286.48      317.13      8.70 o 
   2  -1  10      276.06      331.06      9.39 o 
   3  -1  10       22.33       32.20      3.80 o 
   4  -1  10      522.21      507.40      8.08 o 
   5  -1  10      531.99      509.90     11.52 o 
   6  -1  10     1185.23     1171.67     15.10 o 
   7  -1  10       52.65       50.77      8.38 o 
   8  -1  10        2.94       14.90      7.92 o 
  -7   0  10       50.45       45.44      6.51 o 
  -6   0  10       34.43       36.12      5.61 o 
  -5   0  10      151.03      162.76      6.36 o 
  -4   0  10       48.63       48.14      4.93 o 
  -3   0  10      182.30      203.75      5.63 o 
  -2   0  10      591.50      637.84     18.64 o 
  -1   0  10      111.83       99.26      3.49 o 
   0   0  10       17.17        7.51      1.96 o 
   1   0  10     1169.79     1190.70     14.17 o 
   2   0  10      354.89      341.01      8.59 o 
   3   0  10      674.67      693.40     11.88 o 
   4   0  10        8.52        7.53      3.25 o 
   5   0  10       97.88       99.69      5.36 o 
   6   0  10       28.02       27.40      4.65 o 
   7   0  10       11.44       -0.67      7.88 o 
   8   0  10      126.85      132.58     11.74 o 
  -7   1  10        0.24       -1.86      4.56 o 
  -6   1  10      217.92      185.97     15.42 o 
  -5   1  10        2.49        2.11      7.70 o 
  -4   1  10      346.18      372.56      7.74 o 
  -3   1  10      132.31      127.65      4.28 o 
  -2   1  10      792.00      717.62      8.07 o 
  -1   1  10       86.00      105.29      5.94 o 
   0   1  10      777.09      823.42     11.97 o 
   1   1  10        1.54        1.59      3.99 o 
   2   1  10        5.82        9.72      4.18 o 
   3   1  10      437.45      417.11      9.06 o 
   4   1  10     1100.36     1114.99     10.75 o 
   5   1  10     1176.74     1204.26     13.35 o 
   6   1  10      107.78      103.18      5.73 o 
   7   1  10       64.43       59.85      8.66 o 
   8   1  10       29.00       40.09      9.52 o 
  -7   2  10        5.03        6.76      7.12 o 
  -6   2  10        2.39        6.29      5.67 o 
  -5   2  10       22.79       25.70      4.70 o 
  -4   2  10      173.47      158.79     12.05 o 
  -3   2  10      125.15      127.56      4.75 o 
  -2   2  10      215.09      192.72      7.18 o 
  -1   2  10      295.09      279.88      8.10 o 
   0   2  10     2228.20     1969.70     18.01 o 
   1   2  10       41.88       41.74      4.89 o 
   2   2  10       48.47       44.16      4.64 o 
   3   2  10     1065.18     1029.13     12.98 o 
   4   2  10       61.77       63.55      3.78 o 
   5   2  10        3.44        6.94      4.32 o 
   6   2  10      290.20      256.93      7.68 o 
   7   2  10      166.01      154.79     10.20 o 
   8   2  10       32.14       39.24      8.54 o 
  -7   3  10       74.04       77.35      8.87 o 
  -6   3  10       13.30       19.06      7.45 o 
  -5   3  10      174.77      169.31      6.50 o 
  -4   3  10        3.13        5.25      3.10 o 
  -3   3  10      355.81      358.30      6.95 o 
  -2   3  10      186.53      168.10      7.25 o 
  -1   3  10     1221.34     1240.28     15.02 o 
   0   3  10      466.65      529.19     10.26 o 
   1   3  10       26.09       16.28      4.29 o 
   2   3  10     1057.79     1159.63     13.61 o 
   3   3  10       63.87       66.09      2.98 o 
   4   3  10       67.71       60.66      3.18 o 
   5   3  10       13.30       12.73      4.08 o 
   6   3  10      129.69      116.44      6.14 o 
   7   3  10        1.19        2.64      6.86 o 
   8   3  10      378.75      421.51     15.33 o 
  -7   4  10       38.87       26.08      8.29 o 
  -6   4  10       20.60       12.21      7.12 o 
  -5   4  10        3.19        2.27      6.50 o 
  -4   4  10        1.09        2.90      3.81 o 
  -3   4  10      286.16      248.29     41.05 o 
  -2   4  10      389.80      383.04      9.93 o 
  -1   4  10      163.04      154.74      6.94 o 
   0   4  10       64.29       95.79      6.08 o 
   1   4  10      199.63      185.50      6.62 o 
   2   4  10      299.35      325.01      8.10 o 
   3   4  10      338.42      347.27      5.34 o 
   4   4  10      162.77      157.24      3.33 o 
   5   4  10       61.81       62.42      4.80 o 
   6   4  10      360.84      353.62      8.61 o 
   7   4  10        3.96        7.02      4.60 o 
   8   4  10       73.22       78.92      9.65 o 
  -6   5  10        0.05       -5.61      7.23 o 
  -5   5  10        0.85        6.08      6.74 o 
  -4   5  10      126.33      111.94      4.96 o 
  -3   5  10      409.96      407.02     10.53 o 
  -2   5  10       85.38       69.31      6.44 o 
  -1   5  10      333.86      294.40      9.27 o 
   0   5  10        0.40       -1.56      4.68 o 
   1   5  10      444.62      440.78      9.59 o 
   2   5  10     1703.95     1819.55     17.45 o 
   3   5  10     1884.84     1854.03     20.89 o 
   4   5  10        3.22       -0.56      2.21 o 
   5   5  10       22.93       24.05      3.27 o 
   6   5  10      255.88      233.33      7.25 o 
   7   5  10      177.50      160.14      6.90 o 
   8   5  10       12.37       -0.91      7.67 o 
  -6   6  10       11.08       13.47      7.07 o 
  -5   6  10        0.83        2.25      4.33 o 
  -4   6  10      109.75      104.50      7.52 o 
  -3   6  10        3.25        6.64      5.41 o 
  -2   6  10       80.64       86.85      6.74 o 
  -1   6  10      110.07       84.99      6.76 o 
   0   6  10      109.48      119.25      6.90 o 
   1   6  10       76.76       66.50      5.88 o 
   2   6  10       14.46       10.03      4.39 o 
   3   6  10      450.11      458.22      5.65 o 
   4   6  10      989.76      985.79     13.92 o 
   5   6  10      345.06      342.90      7.19 o 
   6   6  10      271.41      292.13      6.22 o 
   7   6  10       25.66       26.99      7.34 o 
   8   6  10       44.30       34.68      8.70 o 
  -6   7  10       14.15        1.81     12.82 o 
  -5   7  10      197.34      208.50      5.80 o 
  -4   7  10       67.94       74.88      7.51 o 
  -3   7  10      199.25      183.48      8.88 o 
  -2   7  10       34.46       40.09      6.36 o 
  -1   7  10       30.97       13.91      6.16 o 
   0   7  10        0.08       -5.55      5.55 o 
   1   7  10      254.86      283.26      8.73 o 
   2   7  10       61.95       70.60      5.79 o 
   3   7  10        1.93        6.90      2.67 o 
   4   7  10      194.07      186.50      5.75 o 
   5   7  10      529.99      525.88     16.18 o 
   6   7  10        0.51        1.79      3.54 o 
   7   7  10       73.80       54.91      8.16 o 
   8   7  10        2.31       -7.46      7.46 o 
  -5   8  10       36.92       69.03      6.45 o 
  -4   8  10        8.97        3.97      6.04 o 
  -3   8  10        2.32        9.05      6.32 o 
  -2   8  10       69.03       71.73      7.35 o 
  -1   8  10      259.49      213.76      9.13 o 
   0   8  10      767.52      695.71     13.28 o 
   1   8  10      255.70      253.77      8.80 o 
   2   8  10       69.89       62.95      5.95 o 
   3   8  10        4.55        3.20      2.84 o 
   4   8  10        2.48        2.34      3.54 o 
   5   8  10       84.74       69.73      8.34 o 
   6   8  10        5.95        7.59      4.86 o 
   7   8  10        1.97       -2.72      4.48 o 
   8   8  10        1.39       18.75      8.33 o 
  -5   9  10       10.48       30.90      7.73 o 
  -4   9  10        1.74        1.95      6.23 o 
  -3   9  10        2.05       -6.00      6.47 o 
  -2   9  10      270.08      262.15     10.71 o 
  -1   9  10      180.55      165.91      8.73 o 
   0   9  10      644.47      588.54     12.91 o 
   1   9  10      469.10      429.39     10.96 o 
   2   9  10       97.49       83.69      6.49 o 
   3   9  10       98.01       88.98      3.94 o 
   4   9  10       21.43       25.74      4.05 o 
   5   9  10        6.60        1.48      4.04 o 
   6   9  10       53.81       56.34      5.79 o 
   7   9  10        2.72       -6.63      7.63 o 
  -4  10  10       36.16       48.90      8.82 o 
  -3  10  10       52.45       43.09      7.98 o 
  -2  10  10       35.47       25.51      6.81 o 
  -1  10  10       15.06       17.98      5.99 o 
   0  10  10       20.85       19.58      6.01 o 
   1  10  10      196.54      199.18      8.57 o 
   2  10  10       38.70       37.80      5.97 o 
   3  10  10       21.05       31.47     10.86 o 
   4  10  10       10.71       24.55      7.33 o 
   5  10  10       85.79       73.98      5.13 o 
   6  10  10       13.33       26.09      4.58 o 
   7  10  10       10.17        5.05      7.84 o 
  -3  11  10       59.63       70.32      8.82 o 
  -2  11  10        7.42        4.92      6.67 o 
  -1  11  10       89.80       71.38      7.52 o 
   0  11  10        0.02       -5.61      5.61 o 
   1  11  10      117.54      105.72      7.75 o 
   2  11  10        0.76       -5.24      5.24 o 
   3  11  10       84.87       94.83      5.75 o 
   4  11  10       11.21       11.81      7.72 o 
   5  11  10        3.38        0.39      7.65 o 
   6  11  10        5.10        1.95      8.01 o 
   7  11  10        0.05        1.21      7.68 o 
  -2  12  10       10.86        7.90      7.91 o 
  -1  12  10      123.50      134.82      9.47 o 
   0  12  10        7.99        0.74      6.26 o 
   1  12  10       11.67        6.11      5.43 o 
   2  12  10       26.73       22.18      5.58 o 
   3  12  10       52.56       42.30      9.06 o 
   4  12  10       20.54       34.12      8.62 o 
   5  12  10       89.78       80.33      9.91 o 
   6  12  10        7.11       15.74      8.91 o 
  -1  13  10        1.64       11.66      6.78 o 
   0  13  10       25.62       30.33      7.90 o 
   1  13  10       10.11       23.07      6.32 o 
   2  13  10       81.76       99.38      8.18 o 
   3  13  10       39.90       53.30      9.33 o 
   4  13  10       69.82      102.12     11.16 o 
   5  13  10       25.34       23.31      9.72 o 
   2  14  10       30.80       35.15      7.23 o 
   3  14  10        8.20        7.71      8.70 o 
  -2 -10  11        4.06       -3.25      5.75 o 
  -1 -10  11       35.81       53.91      7.91 o 
   0 -10  11        0.05       10.68      6.95 o 
  -4  -9  11       62.73       90.11      7.68 o 
  -3  -9  11       18.86       20.88      6.22 o 
  -2  -9  11       63.35       52.65      6.87 o 
  -1  -9  11        1.31        8.44      6.76 o 
   0  -9  11      185.38      202.42     10.95 o 
   1  -9  11       17.78       22.67      8.22 o 
   2  -9  11        0.72       -6.70      6.70 o 
  -5  -8  11       75.80       63.56     27.72 o 
  -4  -8  11        0.68        6.58      4.95 o 
  -3  -8  11        6.20        9.11      5.35 o 
  -2  -8  11       95.55       92.92     12.25 o 
  -1  -8  11        1.37        3.22      6.13 o 
   0  -8  11        1.01       11.52      7.07 o 
   1  -8  11      143.54      140.36      9.23 o 
   2  -8  11       49.60       57.06      8.17 o 
   3  -8  11       18.11       32.23      7.68 o 
  -5  -7  11        0.68        3.42      6.14 o 
  -4  -7  11      188.23      191.45      7.00 o 
  -3  -7  11       25.14       17.29      4.41 o 
  -2  -7  11       30.35       37.54      4.72 o 
  -1  -7  11       21.60       19.98      5.92 o 
   0  -7  11       77.56       76.44      8.03 o 
   1  -7  11        2.66        6.78      6.84 o 
   2  -7  11        3.43        5.40      6.71 o 
   3  -7  11       17.99       19.03      6.77 o 
   4  -7  11       54.51       67.06      8.13 o 
  -6  -6  11       95.56      125.88      9.93 o 
  -5  -6  11       25.52       31.86      6.82 o 
  -4  -6  11       27.53       33.98      4.42 o 
  -3  -6  11       23.21       23.87      4.49 o 
  -2  -6  11      146.47      142.61      9.09 o 
  -1  -6  11      294.41      293.35     10.20 o 
   0  -6  11       21.29       20.13      6.54 o 
   1  -6  11      101.94      102.13      8.05 o 
   2  -6  11      194.41      190.24      9.58 o 
   3  -6  11        0.00       -0.27      6.43 o 
   4  -6  11        1.15        1.09      6.46 o 
   5  -6  11      153.37      182.65      9.81 o 
  -6  -5  11        0.00        0.40      5.78 o 
  -5  -5  11       38.45       28.84      7.92 o 
  -4  -5  11       65.88       68.85      7.10 o 
  -3  -5  11        6.15        7.93      3.76 o 
  -2  -5  11       26.59       26.69      4.90 o 
  -1  -5  11       43.84       29.74      3.78 o 
   0  -5  11      491.26      507.65     12.72 o 
   1  -5  11       42.18       40.49      7.37 o 
   2  -5  11        0.24        1.17      6.19 o 
   3  -5  11       36.48       41.76      6.85 o 
   4  -5  11       58.68       59.86      7.45 o 
   5  -5  11      142.14      149.20     17.10 o 
   6  -5  11       13.92       21.86      4.95 o 
  -6  -4  11       76.93       62.79      7.81 o 
  -5  -4  11      359.21      352.23     12.52 o 
  -4  -4  11        1.31       -2.57      3.55 o 
  -3  -4  11       61.47       47.54      4.22 o 
  -2  -4  11      348.53      314.37     13.15 o 
  -1  -4  11      123.40      127.46      5.49 o 
   0  -4  11       55.78       51.57      6.58 o 
   1  -4  11      309.70      299.85     10.63 o 
   2  -4  11        8.05        0.62      7.18 o 
   3  -4  11       93.12      104.35      8.06 o 
   4  -4  11     1121.45     1056.40     18.38 o 
   5  -4  11      308.76      365.54     12.24 o 
   6  -4  11       26.22       35.64      8.55 o 
  -7  -3  11        0.77       15.26      5.68 o 
  -6  -3  11        7.26        4.38      5.43 o 
  -5  -3  11       10.86        9.11      7.82 o 
  -4  -3  11       32.87       29.81      7.16 o 
  -3  -3  11       12.98       13.07      2.42 o 
  -2  -3  11        1.03        8.70      2.82 o 
  -1  -3  11      465.03      421.52     10.55 o 
   0  -3  11       60.53       86.99      7.48 o 
   1  -3  11      264.39      263.11      9.82 o 
   2  -3  11      731.66      672.44     14.09 o 
   3  -3  11        0.29        0.52      6.06 o 
   4  -3  11        5.49        2.12      6.16 o 
   5  -3  11       67.07       73.27      7.17 o 
   6  -3  11        0.27       11.71      8.52 o 
  -7  -2  11       21.45       23.50      7.02 o 
  -6  -2  11       77.47       67.84      7.31 o 
  -5  -2  11        9.07        7.77      7.69 o 
  -4  -2  11       50.72       22.88      7.28 o 
  -3  -2  11      227.78      216.07      8.75 o 
  -2  -2  11      331.29      371.57      5.48 o 
  -1  -2  11     1491.13     1552.51     17.60 o 
   0  -2  11      224.26      191.43      7.81 o 
   1  -2  11        0.31       -0.61      6.32 o 
   2  -2  11     1089.72     1105.44     66.01 o 
   3  -2  11       56.79       62.06      6.86 o 
   4  -2  11      282.38      264.84     10.07 o 
   5  -2  11       46.16       41.55      6.90 o 
   6  -2  11      126.18      141.94     10.79 o 
   7  -2  11       48.59       22.85      9.36 o 
  -7  -1  11       35.34       35.02      6.44 o 
  -6  -1  11        9.99        8.53      6.82 o 
  -5  -1  11      139.57      153.11     10.26 o 
  -4  -1  11       53.18       64.13      5.06 o 
  -3  -1  11       78.11       87.06      7.22 o 
  -2  -1  11      288.10      254.77      4.21 o 
  -1  -1  11       37.56       34.09      5.17 o 
   0  -1  11     1226.65     1153.94     15.15 o 
   1  -1  11       20.64       10.10      5.16 o 
   2  -1  11      879.75      950.39     14.77 o 
   3  -1  11       74.85       91.77      6.82 o 
   4  -1  11      497.55      507.51     49.48 o 
   5  -1  11       33.20       46.22      4.28 o 
   6  -1  11      155.04      134.68      6.43 o 
   7  -1  11       11.64        1.98      6.98 o 
  -7   0  11        3.88       -3.19      4.74 o 
  -6   0  11       53.89       48.93     10.31 o 
  -5   0  11      199.99      179.38      9.80 o 
  -4   0  11      334.26      371.86     11.07 o 
  -3   0  11       41.84       42.67      3.65 o 
  -2   0  11        9.58        6.43      3.07 o 
  -1   0  11      131.91      115.37      3.84 o 
   0   0  11       83.14       69.61      5.81 o 
   1   0  11       86.83       91.26      6.00 o 
   2   0  11        4.67        5.97      4.50 o 
   3   0  11      103.93       92.68      6.07 o 
   4   0  11       49.79       45.10      3.82 o 
   5   0  11      380.86      348.72      6.32 o 
   6   0  11      340.17      325.46      8.45 o 
   7   0  11      450.73      432.78     15.32 o 
   8   0  11       34.69       36.05      9.07 o 
  -7   1  11       28.74       27.56      7.39 o 
  -6   1  11        3.90        4.16      6.17 o 
  -5   1  11      109.02      122.50      6.30 o 
  -4   1  11       46.78       45.28      5.00 o 
  -3   1  11      126.66      129.77      9.00 o 
  -2   1  11        3.47        7.58      3.25 o 
  -1   1  11      479.38      510.46      6.72 o 
   0   1  11      174.55      189.52      7.59 o 
   1   1  11     1048.60     1043.21     13.88 o 
   2   1  11      190.80      203.73      7.26 o 
   3   1  11      204.19      198.56      7.26 o 
   4   1  11       71.53       71.97      4.35 o 
   5   1  11      350.06      347.59      8.36 o 
   6   1  11       54.00       50.25      5.07 o 
   7   1  11       46.37       41.86      8.60 o 
   8   1  11        1.42       16.21      9.24 o 
  -7   2  11        0.10        9.19      7.56 o 
  -6   2  11       94.76      100.78      6.64 o 
  -5   2  11       86.25       79.75      5.48 o 
  -4   2  11      187.24      195.78     14.49 o 
  -3   2  11        0.03        2.93      3.66 o 
  -2   2  11      375.73      336.32      8.66 o 
  -1   2  11       57.17       49.73      5.63 o 
   0   2  11     2692.69     2799.33     22.33 o 
   1   2  11     1011.22     1092.71     14.23 o 
   2   2  11      602.91      557.88     10.33 o 
   3   2  11      148.15      137.11      6.28 o 
   4   2  11        0.18        0.70      3.17 o 
   5   2  11      753.30      756.44     11.25 o 
   6   2  11       19.35       14.77      7.84 o 
   7   2  11      264.37      254.85      8.25 o 
   8   2  11       12.51       18.64      8.53 o 
  -7   3  11        0.59       13.63      8.37 o 
  -6   3  11      118.77      116.52      8.87 o 
  -5   3  11        4.91       -1.65      4.39 o 
  -4   3  11        7.89        5.27      3.30 o 
  -3   3  11       42.47       48.98      5.32 o 
  -2   3  11       83.38      101.52      6.87 o 
  -1   3  11        5.14        5.62      5.04 o 
   0   3  11        0.05       -4.48      5.31 o 
   1   3  11      592.57      576.40     10.86 o 
   2   3  11       40.88       37.09      4.80 o 
   3   3  11       52.77       42.08      4.80 o 
   4   3  11      151.76      127.73      4.84 o 
   5   3  11       49.50       40.92      4.89 o 
   6   3  11       98.52       99.63      5.92 o 
   7   3  11       85.22       83.07      5.92 o 
   8   3  11        0.11       27.61      9.08 o 
  -6   4  11        5.94       -4.14      6.61 o 
  -5   4  11       98.99       79.30      8.50 o 
  -4   4  11       17.58       13.67      3.50 o 
  -3   4  11       17.86       24.58      5.72 o 
  -2   4  11      113.47      116.23      7.31 o 
  -1   4  11       55.46       42.28      5.95 o 
   0   4  11     1090.92      978.69     14.22 o 
   1   4  11       30.06       27.71      4.95 o 
   2   4  11      144.07      142.02      6.56 o 
   3   4  11       11.17       12.48      4.82 o 
   4   4  11      122.77      128.28      4.59 o 
   5   4  11       16.82       11.73      4.37 o 
   6   4  11       26.06       22.43      4.81 o 
   7   4  11       88.03       94.97      6.24 o 
   8   4  11       31.58       35.00      9.15 o 
  -6   5  11       76.54      106.27      9.14 o 
  -5   5  11       70.77       95.60      8.90 o 
  -4   5  11       79.86       93.95     12.00 o 
  -3   5  11      467.49      455.41     11.49 o 
  -2   5  11        4.22        9.87      5.71 o 
  -1   5  11      109.06      118.40      7.37 o 
   0   5  11      170.87      172.20      7.78 o 
   1   5  11      135.63      133.81      6.67 o 
   2   5  11      566.16      611.02     11.22 o 
   3   5  11      691.76      715.27      8.04 o 
   4   5  11        5.51        6.64      2.36 o 
   5   5  11      409.41      386.49     18.88 o 
   6   5  11      144.49      138.83      6.37 o 
   7   5  11       20.55       34.36      5.29 o 
   8   5  11        0.37       -3.31      7.79 o 
  -6   6  11        2.31        1.07      7.16 o 
  -5   6  11        3.38        5.39      6.82 o 
  -4   6  11       17.73       18.58      5.80 o 
  -3   6  11       97.37       92.16      7.07 o 
  -2   6  11      360.63      342.96     10.31 o 
  -1   6  11       34.31       24.35      6.01 o 
   0   6  11      246.78      243.59      8.92 o 
   1   6  11       82.01       67.01      6.11 o 
   2   6  11       37.53       35.12      5.16 o 
   3   6  11       72.16       64.45      3.24 o 
   4   6  11        0.45       -1.28      2.49 o 
   5   6  11      102.57      107.99      8.56 o 
   6   6  11       57.91       59.96      5.20 o 
   7   6  11       40.55       48.12      5.62 o 
   8   6  11       67.54       52.74      8.17 o 
  -5   7  11        6.69       16.09      7.36 o 
  -4   7  11        7.50       18.79      6.41 o 
  -3   7  11      245.14      257.93     10.06 o 
  -2   7  11        0.06       -5.22      5.88 o 
  -1   7  11       42.99       23.41      6.52 o 
   0   7  11       14.53       15.44      5.94 o 
   1   7  11       19.56       21.32      5.76 o 
   2   7  11        2.15        2.98      4.60 o 
   3   7  11      153.51      149.71      5.19 o 
   4   7  11       31.98       24.37      4.17 o 
   5   7  11       26.60       31.86      5.32 o 
   6   7  11      435.45      408.13     10.10 o 
   7   7  11       84.18       83.06      5.97 o 
   8   7  11       94.80       79.32      9.23 o 
  -5   8  11        0.68        6.02     15.48 o 
  -4   8  11       20.38       23.95      6.54 o 
  -3   8  11       28.78       31.46      6.68 o 
  -2   8  11       14.47       15.19      6.28 o 
  -1   8  11      122.58      122.49      7.80 o 
   0   8  11      739.74      699.52     13.71 o 
   1   8  11      206.16      161.21      8.10 o 
   2   8  11      256.32      272.69      8.84 o 
   3   8  11      192.35      174.27      4.63 o 
   4   8  11      288.13      293.21     13.29 o 
   5   8  11        6.65        5.51      3.81 o 
   6   8  11        7.74        1.58     11.61 o 
   7   8  11       35.48       41.60      6.80 o 
   8   8  11        0.03       -6.76      6.76 o 
  -4   9  11      186.58      223.49     10.95 o 
  -3   9  11        5.74        3.93      6.29 o 
  -2   9  11      335.20      351.76     11.98 o 
  -1   9  11        0.61        8.54      6.36 o 
   0   9  11       34.00       22.66      6.33 o 
   1   9  11       18.33       14.49      5.27 o 
   2   9  11       91.50       68.67      6.01 o 
   3   9  11       11.93        8.54      3.13 o 
   4   9  11       11.41       10.83      4.16 o 
   5   9  11       34.15       33.78      4.48 o 
   6   9  11       20.78       11.76      5.42 o 
   7   9  11        3.62       -5.44      7.14 o 
  -4  10  11       28.72       56.76      7.94 o 
  -3  10  11        0.90        2.49      6.97 o 
  -2  10  11        4.38       -1.72      6.92 o 
  -1  10  11        6.73       17.41      6.64 o 
   0  10  11       83.99       67.59      7.09 o 
   1  10  11        0.37        6.79      5.75 o 
   2  10  11       30.08       30.92      5.45 o 
   3  10  11       11.35       11.49      4.17 o 
   4  10  11        0.31        4.40      3.87 o 
   5  10  11        3.54       -8.89      8.89 o 
   6  10  11        5.48        8.10      4.09 o 
   7  10  11        0.56       -1.30      7.47 o 
  -3  11  11        5.76        3.55      6.45 o 
  -2  11  11      374.66      433.17     14.00 o 
  -1  11  11        1.81       -0.24      5.99 o 
   0  11  11      226.34      238.25     10.49 o 
   1  11  11        0.02       13.91      5.80 o 
   2  11  11        3.17        5.82      5.21 o 
   3  11  11       12.94       14.95      4.42 o 
   4  11  11       26.73       35.54      8.25 o 
   5  11  11        0.79        4.28      7.05 o 
   6  11  11        0.45       -4.34      7.77 o 
  -2  12  11        0.85        4.63      7.77 o 
  -1  12  11       29.05       31.17      7.07 o 
   0  12  11        0.06       -5.40      5.40 o 
   1  12  11      127.15      133.83      8.41 o 
   2  12  11       24.22       14.46      5.27 o 
   3  12  11      170.48      196.26     11.41 o 
   4  12  11       78.57       83.46      9.79 o 
   5  12  11       31.81       34.44      8.90 o 
   6  12  11        3.63        4.54      8.02 o 
  -1  13  11        0.18       14.89      7.06 o 
   0  13  11        3.69        5.94      6.28 o 
   1  13  11        3.04       -0.96      5.72 o 
   3  13  11        0.70       -2.79      8.07 o 
   4  13  11        5.00        1.12      8.95 o 
   5  13  11        0.89       -9.33      9.33 o 
   2  14  11        0.50       13.03      6.63 o 
  -3  -9  12        3.26       -5.62      5.83 o 
  -2  -9  12       15.96       20.83      6.04 o 
  -1  -9  12       57.71       77.13      7.68 o 
   0  -9  12        0.28        8.38      7.43 o 
   1  -9  12       10.77       21.79      7.62 o 
  -4  -8  12        1.43        8.17      7.14 o 
  -3  -8  12       25.23       25.79      5.57 o 
  -2  -8  12        5.73       13.60      5.31 o 
  -1  -8  12       10.96        5.03      6.03 o 
   0  -8  12      186.72      200.50     10.80 o 
   1  -8  12        8.94       18.18      7.22 o 
   2  -8  12       39.31       69.84      8.02 o 
   3  -8  12       35.51       54.84      8.61 o 
  -5  -7  12       38.63       24.24     24.82 o 
  -4  -7  12        0.07       12.44      9.30 o 
  -3  -7  12       22.70       14.07      4.95 o 
  -2  -7  12       34.96       44.48      6.32 o 
  -1  -7  12      126.22      101.80      8.32 o 
   0  -7  12      111.85      110.40      8.38 o 
   1  -7  12       80.02       75.40      8.27 o 
   2  -7  12        6.38       13.08      6.85 o 
   3  -7  12       42.83       34.89      7.40 o 
   4  -7  12       28.31       35.47      7.92 o 
  -5  -6  12        9.90       -1.12      4.01 o 
  -4  -6  12        0.87        5.32      3.93 o 
  -3  -6  12        9.61        7.94      3.98 o 
  -2  -6  12       14.04       14.59      3.31 o 
  -1  -6  12        0.53        2.17      4.23 o 
   0  -6  12       30.21       22.59      6.27 o 
   1  -6  12      104.29      102.46      8.24 o 
   2  -6  12       58.10       59.20      7.83 o 
   3  -6  12       20.83       23.14      7.53 o 
   4  -6  12        2.02        6.72      7.13 o 
   5  -6  12        9.26       19.21      5.47 o 
  -6  -5  12       43.37       46.76      7.31 o 
  -5  -5  12       12.76       23.63      6.90 o 
  -4  -5  12      472.32      449.58      9.44 o 
  -3  -5  12       93.35       70.32      4.94 o 
  -2  -5  12      191.45      192.46      8.04 o 
  -1  -5  12        0.08        5.10      4.15 o 
   0  -5  12       11.20       -3.67      6.10 o 
   1  -5  12       21.70       26.24      6.86 o 
   2  -5  12        4.18       -0.13      6.26 o 
   3  -5  12       27.77       31.72      6.54 o 
   4  -5  12       12.00       22.83      7.02 o 
   5  -5  12       29.58       52.03      7.68 o 
  -6  -4  12        5.14        4.51      6.00 o 
  -5  -4  12        8.52        8.46      7.04 o 
  -4  -4  12        4.28        1.07      7.01 o 
  -3  -4  12        9.16        7.01      3.51 o 
  -2  -4  12        0.40        6.12      3.09 o 
  -1  -4  12      116.00      120.85      7.50 o 
   0  -4  12       39.43       20.37      7.00 o 
   1  -4  12        0.43       -5.83      6.56 o 
   2  -4  12       11.30        7.15      6.53 o 
   3  -4  12       80.62       87.65      7.67 o 
   4  -4  12       67.17       66.39      7.60 o 
   5  -4  12        0.84        7.43      6.69 o 
   6  -4  12       88.50      118.46     10.77 o 
  -6  -3  12        0.50       -2.07      5.34 o 
  -5  -3  12      102.75      112.74      9.98 o 
  -4  -3  12      193.39      189.99     10.50 o 
  -3  -3  12      220.76      207.50      6.14 o 
  -2  -3  12      114.40      100.04      3.93 o 
  -1  -3  12      122.79      131.49      7.67 o 
   0  -3  12      136.23      139.98      8.39 o 
   1  -3  12       33.62       44.20      7.35 o 
   2  -3  12       17.11        5.36      6.69 o 
   3  -3  12       24.85       24.81      6.41 o 
   4  -3  12        7.80       -4.75      7.09 o 
   5  -3  12      118.40      127.40      8.84 o 
   6  -3  12      117.46      144.88     10.87 o 
  -6  -2  12       22.45        8.13      5.80 o 
  -5  -2  12       65.08       63.53      9.20 o 
  -4  -2  12      296.10      291.21     12.15 o 
  -3  -2  12       54.89       53.01      4.40 o 
  -2  -2  12      123.16       99.60      4.96 o 
  -1  -2  12       40.92       62.31      6.51 o 
   0  -2  12      163.25      142.99      7.78 o 
   1  -2  12     1183.41     1158.56     17.18 o 
   2  -2  12        1.20       -0.45      6.43 o 
   3  -2  12      378.01      387.09     17.56 o 
   4  -2  12      288.25      300.44     24.65 o 
   5  -2  12       56.73       73.69     14.21 o 
   6  -2  12        4.65       10.39      7.68 o 
   7  -2  12       36.42       23.01      8.61 o 
  -7  -1  12        8.26       -4.73      6.23 o 
  -6  -1  12       37.51       36.03      8.41 o 
  -5  -1  12        1.54       -7.59      7.59 o 
  -4  -1  12       62.19       50.19      7.88 o 
  -3  -1  12      158.12      157.02      4.52 o 
  -2  -1  12        3.50        4.88      5.03 o 
  -1  -1  12      300.32      256.41      8.86 o 
   0  -1  12      521.15      597.68     12.03 o 
   1  -1  12      691.93      677.83     12.91 o 
   2  -1  12       46.95       30.95      6.17 o 
   3  -1  12        9.99       16.23      5.50 o 
   4  -1  12      509.44      542.52     16.29 o 
   5  -1  12       11.25       15.15      3.67 o 
   6  -1  12      202.89      192.81      8.82 o 
   7  -1  12        2.14       -8.94      8.94 o 
  -7   0  12        0.14       -5.51      5.51 o 
  -6   0  12      105.84      130.49     10.29 o 
  -5   0  12        8.46        3.45      4.69 o 
  -4   0  12      165.17      154.39      6.24 o 
  -3   0  12        0.08        5.32      4.98 o 
  -2   0  12      264.68      266.31      5.96 o 
  -1   0  12       13.14        1.82      5.50 o 
   0   0  12      102.83      108.59      6.79 o 
   1   0  12       73.63       83.53      6.77 o 
   2   0  12      373.58      393.37     10.12 o 
   3   0  12      394.50      385.92     10.11 o 
   4   0  12      159.67      145.15      5.33 o 
   5   0  12       24.37       32.93      7.30 o 
   6   0  12       94.98       95.45     11.22 o 
   7   0  12       28.24       38.14     10.54 o 
  -6   1  12       28.26       36.42      8.81 o 
  -5   1  12       26.02       30.63      6.79 o 
  -4   1  12       39.54       48.52      5.01 o 
  -3   1  12      500.79      547.79     20.40 o 
  -2   1  12     1305.81     1342.27     17.77 o 
  -1   1  12     1471.91     1365.45     29.52 o 
   0   1  12        3.74        4.64      5.12 o 
   1   1  12      209.45      202.92      7.72 o 
   2   1  12       35.25       40.29      5.42 o 
   3   1  12       42.78       43.01      5.26 o 
   4   1  12      180.45      155.42     10.06 o 
   5   1  12       32.36       30.55      3.48 o 
   6   1  12      118.09      119.60      6.24 o 
   7   1  12      102.66       95.59     17.92 o 
  -6   2  12      126.86      119.77      6.54 o 
  -5   2  12      177.69      170.63      6.88 o 
  -4   2  12       25.60       24.24      3.81 o 
  -3   2  12        5.50        4.87      3.72 o 
  -2   2  12       85.67       92.15      4.80 o 
  -1   2  12        7.46        4.17      5.87 o 
   0   2  12       23.11       37.60      5.79 o 
   1   2  12       68.97       77.21      6.36 o 
   2   2  12       91.35       89.94      5.89 o 
   3   2  12       38.08       44.72      5.01 o 
   4   2  12      224.46      206.53      5.84 o 
   5   2  12      142.34      136.34      6.52 o 
   6   2  12        3.12       -1.01      6.21 o 
   7   2  12       31.70       28.13      4.97 o 
   8   2  12       46.70       44.80      9.66 o 
  -6   3  12       32.34       31.08      8.37 o 
  -5   3  12        0.07       -3.85      4.50 o 
  -4   3  12       26.87       19.18      3.83 o 
  -3   3  12        1.85        2.86      3.84 o 
  -2   3  12      111.26      110.38      7.34 o 
  -1   3  12      406.05      411.14     10.84 o 
   0   3  12       56.75       62.47      6.47 o 
   1   3  12      764.88      720.12     12.80 o 
   2   3  12     1270.20     1187.34     15.43 o 
   3   3  12      490.81      469.03     10.15 o 
   4   3  12     1493.02     1574.46     20.42 o 
   5   3  12      135.03      156.99      9.80 o 
   6   3  12      124.52      105.58      6.65 o 
   7   3  12       76.75       73.47     12.87 o 
   8   3  12        0.00       29.72      9.27 o 
  -6   4  12      165.17      155.07     10.41 o 
  -5   4  12        2.53       -1.29      4.43 o 
  -4   4  12      246.90      262.21      9.79 o 
  -3   4  12       41.18       39.76      6.25 o 
  -2   4  12      419.88      403.39     11.14 o 
  -1   4  12      234.97      273.91      9.46 o 
   0   4  12       66.87       82.71      6.79 o 
   1   4  12        0.29       -0.76      5.19 o 
   2   4  12      388.85      388.37      9.74 o 
   3   4  12       11.21       13.07      4.51 o 
   4   4  12      142.65      153.38      5.90 o 
   5   4  12       42.61       49.16      5.08 o 
   6   4  12       18.20        8.92      4.53 o 
   7   4  12       15.53       10.97      4.39 o 
   8   4  12       56.79       66.99     10.36 o 
  -6   5  12       14.42        9.60      6.97 o 
  -5   5  12        0.01        1.79      6.85 o 
  -4   5  12        9.31       14.55      4.40 o 
  -3   5  12        4.72        3.38      5.79 o 
  -2   5  12      328.07      349.04     10.87 o 
  -1   5  12      333.92      346.29     10.47 o 
   0   5  12       30.97       32.04      6.02 o 
   1   5  12      665.41      657.70     12.42 o 
   2   5  12      354.04      385.85      9.66 o 
   3   5  12        0.62        1.75      3.05 o 
   4   5  12      190.57      171.04      6.51 o 
   5   5  12        4.67        4.76      4.04 o 
   6   5  12       57.09       59.46      5.45 o 
   7   5  12       13.75       16.37      5.04 o 
   8   5  12        0.17       15.82      7.84 o 
  -5   6  12       16.31       31.56      7.79 o 
  -4   6  12       24.59       25.89      5.92 o 
  -3   6  12        0.13       -5.67      5.67 o 
  -2   6  12       21.52       18.44      6.28 o 
  -1   6  12      246.96      236.64      9.68 o 
   0   6  12      192.14      203.91      8.77 o 
   1   6  12       78.01       81.54      6.73 o 
   2   6  12        0.00        1.31      4.88 o 
   3   6  12       57.73       62.53      4.07 o 
   4   6  12       43.40       32.99      2.86 o 
   5   6  12      177.42      179.26     12.42 o 
   6   6  12        2.44       -0.08      4.25 o 
   7   6  12       45.05       55.49      5.39 o 
   8   6  12      113.55       95.98      9.56 o 
  -5   7  12        4.52        6.78      8.09 o 
  -4   7  12        9.83       10.95      6.41 o 
  -3   7  12        0.79        7.41      6.00 o 
  -2   7  12       77.11       59.12      6.98 o 
  -1   7  12      310.11      316.12     10.53 o 
   0   7  12      423.67      398.96     11.13 o 
   1   7  12      141.89      150.44      8.05 o 
   2   7  12      129.58      142.49      7.61 o 
   3   7  12       90.54      104.53      5.62 o 
   4   7  12        5.32        0.78      6.64 o 
   5   7  12      123.28      102.58      5.66 o 
   6   7  12       82.12       96.29      6.55 o 
   7   7  12       20.02       26.79      5.29 o 
   8   7  12        0.00       -7.48      7.48 o 
  -5   8  12      164.54      181.05     10.98 o 
  -4   8  12       28.56       21.03      6.50 o 
  -3   8  12       42.46       56.99      7.29 o 
  -2   8  12       18.57       20.20      6.76 o 
  -1   8  12       24.15       14.17      6.20 o 
   0   8  12      156.77      139.60      8.17 o 
   1   8  12       15.31        9.05      5.73 o 
   2   8  12        3.01        1.17      5.10 o 
   3   8  12       16.87       18.18      4.18 o 
   4   8  12       20.49       24.91      4.19 o 
   5   8  12       71.80       67.01      4.96 o 
   6   8  12       93.71       76.25      7.53 o 
   7   8  12       32.35       28.08      6.69 o 
  -4   9  12        6.31        2.88      6.18 o 
  -3   9  12        2.19        5.48      6.18 o 
  -2   9  12        3.72        8.69      6.66 o 
  -1   9  12        0.68        6.99      6.07 o 
   0   9  12       58.81       62.11      6.80 o 
   2   9  12       62.55       62.12      6.31 o 
   3   9  12      197.77      224.90      5.42 o 
   4   9  12      220.38      237.23      7.12 o 
   5   9  12      121.37      115.20      5.85 o 
   6   9  12       10.11        7.25     10.45 o 
   7   9  12        9.49       47.10      5.87 o 
  -3  10  12      305.52      356.94     13.05 o 
  -2  10  12        1.28        6.88      6.92 o 
  -1  10  12      338.57      339.24     11.77 o 
   0  10  12        8.72       13.47      5.91 o 
   1  10  12       14.73       10.42      5.38 o 
   2  10  12        2.78        3.31      4.53 o 
   3  10  12      345.52      327.28     17.57 o 
   4  10  12        9.94       20.37      4.24 o 
   5  10  12      191.29      188.20     15.14 o 
   6  10  12       48.65       43.51      4.85 o 
   7  10  12       11.82       17.87      8.83 o 
  -3  11  12        1.75       -6.08      6.08 o 
  -2  11  12        0.21       -7.61      7.61 o 
  -1  11  12      116.76      113.75      8.52 o 
   0  11  12      135.96      149.28      8.87 o 
   1  11  12        0.02       10.04      5.05 o 
   2  11  12      134.49      157.15      8.48 o 
   3  11  12       60.68       70.94      5.90 o 
   4  11  12       32.89       45.90      8.44 o 
   5  11  12        9.19        1.21      7.07 o 
   6  11  12        0.74        5.84      7.54 o 
  -2  12  12       19.37        6.64      7.60 o 
  -1  12  12       61.46       47.82      7.53 o 
   0  12  12        8.63       -2.60      5.82 o 
   1  12  12        9.11       12.25      5.63 o 
   2  12  12       68.23       82.59      6.87 o 
   3  12  12        3.32       -5.03      8.12 o 
   4  12  12        0.13       21.10      8.93 o 
   5  12  12       15.56       18.36      8.35 o 
   0  13  12       19.62       -6.18      6.18 o 
   1  13  12        8.70       -5.16      5.16 o 
   3  13  12        6.04        1.63      8.54 o 
   4  13  12        0.16        5.31      8.35 o 
  -3  -8  13        9.78        2.27      4.69 o 
  -2  -8  13        0.85        1.40      4.43 o 
   0  -8  13       17.26       14.79      7.06 o 
   1  -8  13      188.32      186.34     10.41 o 
   2  -8  13       15.68       31.06      7.73 o 
  -4  -7  13       37.24       40.32     13.66 o 
  -3  -7  13       53.31       53.36      4.46 o 
  -2  -7  13        3.89       -5.80     15.63 o 
  -1  -7  13       35.11       48.26      9.56 o 
   0  -7  13        2.96       -3.79      6.38 o 
   1  -7  13       70.31       72.27      8.11 o 
   2  -7  13       30.26       44.69      7.64 o 
   3  -7  13        3.89        9.09      6.68 o 
  -5  -6  13      104.26       86.53      9.01 o 
  -4  -6  13        0.31       -6.08      6.08 o 
  -3  -6  13       91.68       86.41      5.62 o 
  -2  -6  13        0.28       -0.23      5.94 o 
  -1  -6  13       68.21       74.89      8.27 o 
   0  -6  13      155.02      159.72      9.40 o 
   1  -6  13        8.40        2.11      6.21 o 
   2  -6  13       17.63       18.32      6.46 o 
   3  -6  13       64.93       79.89      8.43 o 
   4  -6  13       19.10       18.77      6.95 o 
  -5  -5  13       25.01       36.40      7.51 o 
  -4  -5  13      225.21      244.84     12.04 o 
  -3  -5  13       48.32       53.57      5.02 o 
  -2  -5  13       26.57       30.29      6.04 o 
  -1  -5  13      164.72      172.80      6.56 o 
   0  -5  13       26.67       25.80      7.68 o 
   1  -5  13       84.93       78.40      7.74 o 
   2  -5  13       87.11       85.58      8.10 o 
   3  -5  13       53.07       60.45      7.57 o 
   4  -5  13       18.91       24.93      7.68 o 
   5  -5  13       81.94       83.76      8.65 o 
  -6  -4  13        1.32        0.16      5.66 o 
  -5  -4  13        0.62       -7.44      7.97 o 
  -4  -4  13       59.16       56.97      8.81 o 
  -3  -4  13      134.38      133.38      5.77 o 
  -2  -4  13       70.27       78.55      4.00 o 
  -1  -4  13      282.87      256.31     13.18 o 
   0  -4  13      279.87      350.08     12.11 o 
   1  -4  13       64.24       73.11      7.99 o 
   2  -4  13        0.52       -2.12      6.74 o 
   3  -4  13       83.07       79.61      7.60 o 
   4  -4  13        0.17       -2.54      6.86 o 
   5  -4  13       59.08       51.78      7.71 o 
  -6  -3  13       27.76       23.82      6.19 o 
  -5  -3  13       59.88       48.32      8.33 o 
  -4  -3  13        9.84       -4.77      7.60 o 
  -3  -3  13        7.43       16.42      7.07 o 
  -2  -3  13        6.12        9.06      2.98 o 
  -1  -3  13       24.42       21.27      6.04 o 
   0  -3  13       57.63       51.44      6.80 o 
   1  -3  13      106.00      123.45      8.91 o 
   2  -3  13       13.13       13.95      6.48 o 
   3  -3  13        7.47       14.21      8.56 o 
   4  -3  13        2.68        4.48      7.18 o 
   5  -3  13       94.13      115.43     23.11 o 
   6  -3  13      207.69      222.07     13.06 o 
  -6  -2  13       24.28       11.74      7.68 o 
  -5  -2  13        6.72       -7.94      7.94 o 
  -4  -2  13        9.15       -2.39      7.13 o 
  -3  -2  13      132.93      147.16     15.41 o 
  -2  -2  13      114.21      117.39     11.52 o 
  -1  -2  13       38.94       32.88      6.25 o 
   0  -2  13      131.01      133.48      7.81 o 
   1  -2  13      254.38      230.40      9.41 o 
   2  -2  13      615.48      649.47     14.32 o 
   3  -2  13       17.83       15.09      6.56 o 
   4  -2  13      560.21      681.44     15.80 o 
   5  -2  13       14.14       20.56      6.33 o 
   6  -2  13       21.82       33.02      8.57 o 
  -6  -1  13        0.09       -6.18      7.48 o 
  -5  -1  13        0.28       -7.57      7.57 o 
  -4  -1  13       14.52       10.84      7.77 o 
  -3  -1  13        6.88       10.93      6.71 o 
  -2  -1  13      312.99      363.25     10.37 o 
  -1  -1  13      223.93      247.78      9.12 o 
   0  -1  13      154.57      149.41      7.85 o 
   1  -1  13      116.03      116.55      7.82 o 
   2  -1  13      386.02      397.45     11.12 o 
   3  -1  13      123.35      131.72      8.01 o 
   4  -1  13        0.86       -3.21      3.63 o 
   5  -1  13      114.75      126.59      5.31 o 
   6  -1  13       31.99       36.74      8.80 o 
   7  -1  13      139.66      161.86     12.10 o 
  -6   0  13        4.56       13.50      8.16 o 
  -5   0  13       40.87       30.50      5.13 o 
  -4   0  13      185.18      211.29      7.05 o 
  -3   0  13       92.15       84.21      4.13 o 
  -2   0  13      181.60      183.35      8.18 o 
  -1   0  13       10.96        6.43      5.57 o 
   0   0  13      663.93      584.97     12.34 o 
   1   0  13      837.00      747.72     13.86 o 
   2   0  13     1058.54     1074.81     16.07 o 
   3   0  13        3.06        2.40      5.19 o 
   4   0  13      118.51       97.68      4.93 o 
   5   0  13        0.49       -5.34      5.39 o 
   6   0  13      308.97      273.56     17.55 o 
   7   0  13       16.55       21.04     10.40 o 
  -6   1  13        1.58        5.05      5.15 o 
  -5   1  13        1.09        1.93      5.37 o 
  -4   1  13      140.44      158.07      9.72 o 
  -3   1  13      182.71      179.16      5.78 o 
  -2   1  13        3.97        4.33      3.64 o 
  -1   1  13      190.18      195.15      9.03 o 
   0   1  13       81.70       88.89      7.62 o 
   1   1  13      382.63      369.55     10.50 o 
   2   1  13      263.68      263.99      8.96 o 
   3   1  13       77.83       90.46      6.47 o 
   4   1  13       26.40       33.01      8.22 o 
   5   1  13        0.01        3.78      3.43 o 
   6   1  13      174.85      146.32     16.77 o 
   7   1  13       62.69       59.55      6.16 o 
  -6   2  13        0.43        0.46      4.81 o 
  -5   2  13       14.38       12.71      5.11 o 
  -4   2  13      156.30      142.48     11.21 o 
  -3   2  13       11.33       12.17      3.82 o 
  -2   2  13       16.74       17.35      3.92 o 
  -1   2  13      790.23      825.09     14.82 o 
   0   2  13     1509.24     1459.74     18.57 o 
   1   2  13     1475.98     1490.37     18.14 o 
   2   2  13        9.84        5.55      5.28 o 
   3   2  13       34.67       28.05      4.89 o 
   4   2  13      228.20      225.38      6.33 o 
   5   2  13      437.27      437.70      9.26 o 
   6   2  13      121.08      119.27      6.77 o 
   7   2  13       44.30       40.52     15.92 o 
  -6   3  13       42.15       49.39     14.74 o 
  -5   3  13      182.58      199.45      7.44 o 
  -4   3  13      101.14      110.73      7.25 o 
  -3   3  13       82.81       79.89      4.96 o 
  -2   3  13       18.08       19.84      6.13 o 
  -1   3  13      747.15      681.04     13.77 o 
   0   3  13      390.37      370.61     11.00 o 
   1   3  13       12.64       18.64      5.81 o 
   2   3  13      214.49      231.34      8.44 o 
   3   3  13       22.17       18.27      4.94 o 
   4   3  13      142.44      156.10      5.64 o 
   5   3  13      150.50      150.98      6.54 o 
   6   3  13       67.31       70.16      8.18 o 
   7   3  13        6.18        1.25      4.76 o 
  -6   4  13       43.72       46.94      8.52 o 
  -5   4  13      111.71      105.70      6.30 o 
  -4   4  13        0.39        6.74      3.63 o 
  -3   4  13        6.59       11.24      5.79 o 
  -2   4  13      301.20      274.32     10.11 o 
  -1   4  13      281.41      265.52      9.79 o 
   0   4  13      536.15      475.25     11.95 o 
   1   4  13       18.60       19.51      5.87 o 
   2   4  13       37.17       35.23      5.66 o 
   3   4  13      444.43      458.82     10.59 o 
   4   4  13      584.82      517.80     25.45 o 
   5   4  13       73.90       68.47      5.36 o 
   6   4  13       13.17        6.60      4.55 o 
   7   4  13       49.36       44.46      7.06 o 
   8   4  13       76.02       98.58     11.15 o 
  -5   5  13       21.08       18.12      7.63 o 
  -4   5  13      114.20      103.93      6.96 o 
  -3   5  13       13.40       16.83      6.36 o 
  -2   5  13      191.27      235.16      9.87 o 
  -1   5  13      205.80      187.48      9.27 o 
   0   5  13      319.81      331.77     10.46 o 
   1   5  13      210.87      215.61      8.76 o 
   2   5  13      363.00      344.62      9.74 o 
   3   5  13       96.68       96.44      6.35 o 
   4   5  13       89.58       92.17      4.07 o 
   5   5  13       21.35       29.38      4.65 o 
   6   5  13       57.55       60.01      5.53 o 
   7   5  13       13.50        9.00      4.71 o 
  -5   6  13       45.16       47.07      8.20 o 
  -4   6  13       18.08       17.78      5.95 o 
  -3   6  13       12.12       15.80      5.99 o 
  -2   6  13       70.19       59.86      7.17 o 
  -1   6  13       98.99      123.41      8.53 o 
   0   6  13       23.29       13.64      5.93 o 
   1   6  13      141.34      146.47      7.93 o 
   2   6  13      338.83      333.15      9.89 o 
   3   6  13      224.26      225.82     15.65 o 
   4   6  13       94.28      104.88      4.27 o 
   5   6  13       25.07       28.16      4.83 o 
   6   6  13        7.12       -0.65      4.39 o 
   7   6  13        0.26        9.07      4.07 o 
  -5   7  13        2.58       16.25      8.01 o 
  -4   7  13       57.13       92.90      7.71 o 
  -3   7  13        3.88       11.03      6.25 o 
  -2   7  13       52.67       50.96      7.15 o 
  -1   7  13       56.30       55.38      7.00 o 
   0   7  13      130.43      110.43      7.94 o 
   1   7  13        2.76       -0.11      5.99 o 
   2   7  13        0.03       -1.35      5.04 o 
   3   7  13       17.95       11.49      3.72 o 
   4   7  13      300.75      327.78      7.53 o 
   5   7  13      101.14       99.72      8.51 o 
   6   7  13       41.26       39.94      6.53 o 
   7   7  13       52.33       59.17      5.51 o 
  -4   8  13       39.17       68.94      7.83 o 
  -3   8  13      104.84      119.98      8.48 o 
  -2   8  13      208.47      196.72     10.06 o 
  -1   8  13      158.02      150.43      8.90 o 
   0   8  13       24.26       27.88      6.56 o 
   1   8  13        6.27       13.05      6.39 o 
   2   8  13       35.04       40.34      6.42 o 
   3   8  13        2.35       -1.16      5.57 o 
   4   8  13        0.98       -1.71      3.98 o 
   5   8  13      269.10      288.02     11.14 o 
   6   8  13       19.09       12.27      5.42 o 
   7   8  13      102.61       95.37      8.75 o 
  -4   9  13       41.59       43.93      7.60 o 
  -3   9  13       11.61       10.80      6.73 o 
  -2   9  13       56.20       64.01      7.54 o 
  -1   9  13       15.74        7.00      6.42 o 
   0   9  13       67.20       77.50      6.82 o 
   1   9  13       76.31       77.60      7.20 o 
   2   9  13      370.31      401.76     11.56 o 
   3   9  13      517.04      507.27     12.57 o 
   4   9  13       82.81       87.54      7.89 o 
   5   9  13        0.16       17.96     16.11 o 
   6   9  13       72.07       52.35      6.42 o 
   7   9  13        8.00       19.38      6.21 o 
  -3  10  13       41.48       27.42      7.53 o 
  -2  10  13        9.68       13.26      7.19 o 
  -1  10  13       36.47       39.22      7.09 o 
   0  10  13        4.69        3.98      5.21 o 
   1  10  13       69.77       46.76      6.37 o 
   2  10  13        6.75        8.84      5.03 o 
   3  10  13        4.78        6.22      2.94 o 
   4  10  13       24.00       21.20      4.51 o 
   5  10  13      142.67      157.79      6.64 o 
   6  10  13       12.91       -7.26     19.76 o 
  -2  11  13        0.40       -6.03      6.03 o 
  -1  11  13       42.48       58.91      8.20 o 
   0  11  13        5.61       16.29      6.19 o 
   1  11  13       25.85       45.23      6.52 o 
   2  11  13       11.96       27.71      5.86 o 
   3  11  13       11.48       17.04      4.48 o 
   4  11  13       88.62      113.44     10.13 o 
   5  11  13       81.11       66.02      9.42 o 
   6  11  13       28.82       12.79     10.02 o 
   0  12  13      208.40      227.30     10.58 o 
   1  12  13        6.22       11.38      5.58 o 
   2  12  13        0.03       29.43      5.43 o 
   3  12  13        0.01       -8.48      8.48 o 
   4  12  13       57.21       59.97      9.41 o 
   5  12  13       40.28       40.65      9.82 o 
   2  13  13        0.00       -5.11      5.11 o 
   3  13  13        1.83        3.65      9.13 o 
   4  13  13        8.03       19.03      9.78 o 
  -2  -8  14       12.51       14.22      5.73 o 
  -1  -8  14        2.84       -3.86      7.10 o 
  -3  -7  14       27.10       40.77      5.69 o 
  -2  -7  14        6.87       18.02      5.12 o 
  -1  -7  14        1.98       -1.36      6.82 o 
   0  -7  14       13.12       13.39      8.76 o 
   1  -7  14       57.25       72.08      8.27 o 
   2  -7  14        1.88       -0.98      6.65 o 
  -4  -6  14       21.19       23.18      7.43 o 
  -3  -6  14        2.47        1.68      3.55 o 
  -2  -6  14      167.23      181.44     10.34 o 
  -1  -6  14       12.70        8.07      6.61 o 
   0  -6  14        6.16        6.24      7.78 o 
   1  -6  14       69.88       51.31      7.38 o 
   2  -6  14       22.66        8.96      6.19 o 
   3  -6  14       37.08       25.41      6.87 o 
  -5  -5  14       67.60       57.86      7.73 o 
  -4  -5  14        9.11       19.67      8.22 o 
  -3  -5  14       15.76        5.19      4.49 o 
  -2  -5  14        2.44        3.03      3.16 o 
  -1  -5  14       13.77       11.44      8.69 o 
   0  -5  14       53.34       49.06      7.71 o 
   1  -5  14      364.58      440.99     14.27 o 
   2  -5  14      281.87      301.69     11.80 o 
   3  -5  14       61.11       52.22      7.61 o 
   4  -5  14        0.45       -5.27      7.20 o 
  -5  -4  14       63.47       57.37      9.75 o 
  -4  -4  14       33.75       12.34      7.77 o 
  -3  -4  14       24.23       13.58      7.58 o 
  -2  -4  14      210.00      188.31      5.24 o 
  -1  -4  14       20.43       32.54      8.29 o 
   0  -4  14      233.30      225.36     10.23 o 
   1  -4  14      107.81      134.85      9.76 o 
   2  -4  14       77.71       89.98      8.62 o 
   3  -4  14        2.89        4.82      6.81 o 
   4  -4  14       29.14       33.84      5.10 o 
   5  -4  14      162.32      179.15     22.75 o 
  -5  -3  14       11.70       13.50      8.47 o 
  -4  -3  14        1.67        1.00      6.93 o 
  -3  -3  14        0.01        0.38      7.69 o 
  -2  -3  14       39.51       47.14      4.95 o 
  -1  -3  14      530.10      544.17     13.28 o 
   0  -3  14       42.10       41.26      7.14 o 
   1  -3  14      255.10      243.49     10.22 o 
   2  -3  14        5.18        0.68      5.74 o 
   3  -3  14       15.84       17.10      6.90 o 
   4  -3  14        1.68        8.64      6.32 o 
   5  -3  14      352.70      426.19     13.84 o 
  -6  -2  14       13.52        8.21      8.33 o 
  -5  -2  14      127.39      147.27     10.45 o 
  -4  -2  14       49.63       45.22      8.72 o 
  -3  -2  14        7.37       16.21      6.42 o 
  -2  -2  14      221.03      234.34     14.99 o 
  -1  -2  14       23.52       22.31      5.95 o 
   0  -2  14      737.57      762.72     14.97 o 
   1  -2  14       61.50       56.86      7.30 o 
   2  -2  14       29.72       34.60      6.37 o 
   3  -2  14        0.72        0.81      5.70 o 
   4  -2  14       15.61       11.97      5.88 o 
   5  -2  14      132.51      124.29      8.23 o 
   6  -2  14        0.63       26.56      9.87 o 
  -6  -1  14       11.58       16.50      7.91 o 
  -5  -1  14        9.65        0.78      7.77 o 
  -4  -1  14       29.54       29.80      7.67 o 
  -3  -1  14       91.44       89.15      5.38 o 
  -2  -1  14      137.28      113.75      7.22 o 
  -1  -1  14      275.23      267.05      9.67 o 
   0  -1  14        0.01        6.47      6.02 o 
   1  -1  14      125.68      118.42      8.02 o 
   2  -1  14        0.05       -1.38      5.33 o 
   3  -1  14       13.39        6.09      5.26 o 
   4  -1  14      203.82      183.45      6.27 o 
   5  -1  14      170.77      189.59     10.98 o 
   6  -1  14      121.39      160.08     11.76 o 
  -6   0  14       30.48       29.79      8.53 o 
  -5   0  14        3.79       -4.95      4.95 o 
  -4   0  14       51.38       62.39      7.40 o 
  -3   0  14       46.25       73.32     10.11 o 
  -2   0  14       99.18       86.63      6.96 o 
  -1   0  14      314.16      286.90     10.01 o 
   0   0  14       28.26       27.18      6.45 o 
   1   0  14       69.32       69.18      6.99 o 
   2   0  14      198.14      192.85      8.92 o 
   3   0  14       89.74      100.67      7.10 o 
   4   0  14       78.85       78.21      4.93 o 
   5   0  14        0.05        1.53      3.59 o 
   6   0  14       65.31       65.19     15.77 o 
   7   0  14       65.48       70.79      5.75 o 
  -6   1  14       44.20       54.18      6.18 o 
  -5   1  14        9.02       11.76      4.73 o 
  -4   1  14        2.31       11.45      4.76 o 
  -3   1  14        0.00       -4.79      5.72 o 
  -2   1  14      172.55      159.16      8.07 o 
  -1   1  14      144.86      150.78      8.60 o 
   0   1  14       40.32       36.40      7.23 o 
   1   1  14      338.26      341.18     10.70 o 
   2   1  14      771.36      870.15     14.98 o 
   3   1  14       98.07      117.23      7.12 o 
   4   1  14      103.31      110.69      5.30 o 
   5   1  14        0.21        6.77      7.38 o 
   6   1  14      106.68       95.20     13.65 o 
   7   1  14       22.84       22.03      4.78 o 
  -6   2  14       30.53       30.45     12.54 o 
  -5   2  14        0.08        1.97      4.93 o 
  -4   2  14      175.11      201.47     13.65 o 
  -3   2  14      115.12      120.09     11.12 o 
  -2   2  14       32.05       39.48      7.99 o 
  -1   2  14     1344.05     1358.90     18.95 o 
   0   2  14     1298.69     1330.25     18.39 o 
   1   2  14       21.85       25.56      6.79 o 
   2   2  14      652.09      654.04     13.09 o 
   3   2  14       27.85       26.37      5.17 o 
   4   2  14       88.11       86.54     10.15 o 
   5   2  14       75.17       67.35      4.65 o 
   6   2  14       16.14       27.83      7.92 o 
   7   2  14        0.89       -4.14      4.14 o 
  -6   3  14        6.92        4.97      5.44 o 
  -5   3  14       29.11       37.33      5.24 o 
  -4   3  14      204.21      240.90      6.13 o 
  -3   3  14       10.16       10.35      3.89 o 
  -2   3  14      111.89       98.50      5.14 o 
  -1   3  14       78.96       64.55      7.75 o 
   0   3  14      770.79      770.08     14.91 o 
   1   3  14      308.96      255.24      9.99 o 
   2   3  14       62.28       73.24      6.79 o 
   3   3  14       11.25        9.26      4.72 o 
   4   3  14       13.79       12.83      4.05 o 
   5   3  14        1.54        1.16      4.60 o 
   6   3  14      129.17      127.51      6.98 o 
   7   3  14       49.80       44.19     13.17 o 
  -5   4  14        1.86       -4.26     15.13 o 
  -4   4  14      101.54      106.25      5.00 o 
  -3   4  14       30.87       37.52      4.63 o 
  -2   4  14        1.55       -6.07      6.07 o 
  -1   4  14      261.65      294.98     10.69 o 
   1   4  14      715.64      754.84     14.43 o 
   2   4  14        1.45       -0.91      5.29 o 
   3   4  14      258.00      220.46      8.42 o 
   4   4  14        7.83       12.93      3.91 o 
   5   4  14       89.80       87.01      8.77 o 
   6   4  14       91.29       82.25      6.12 o 
   7   4  14       55.66       50.13      6.76 o 
  -5   5  14        5.00        2.49      7.19 o 
  -4   5  14      198.07      212.77      5.92 o 
  -3   5  14       17.19       20.64      6.59 o 
  -2   5  14       86.30       97.87      8.27 o 
  -1   5  14        8.21        8.90      6.39 o 
   0   5  14       75.91       67.87      7.29 o 
   1   5  14       79.66       79.54      7.13 o 
   2   5  14      112.32      109.95      7.35 o 
   3   5  14       96.03       77.65      6.44 o 
   4   5  14      158.29      184.52     15.39 o 
   5   5  14      142.07      149.12      6.59 o 
   6   5  14      240.31      209.28      7.78 o 
   7   5  14        2.16       -8.22      8.58 o 
  -5   6  14       13.25        9.63      7.45 o 
  -4   6  14        4.02        2.05      5.74 o 
  -3   6  14        5.95        8.38      6.10 o 
  -2   6  14       12.24       21.85      6.79 o 
  -1   6  14      232.13      223.91      9.99 o 
   0   6  14       30.35       22.60      6.47 o 
   1   6  14      614.90      654.19     13.98 o 
   2   6  14       55.76       42.23      6.06 o 
   3   6  14       24.16       23.67      5.18 o 
   4   6  14        6.61        8.23      3.21 o 
   5   6  14       90.04       89.97      5.90 o 
   6   6  14        1.70       -9.76     10.80 o 
   7   6  14        0.01        1.71      7.31 o 
  -4   7  14       14.84       14.45      6.01 o 
  -3   7  14       56.87       46.03      7.00 o 
  -2   7  14      115.66      122.04      8.58 o 
  -1   7  14       17.36       19.82      7.00 o 
   0   7  14       73.14       82.07      7.97 o 
   1   7  14       23.44       23.15      6.42 o 
   2   7  14      186.35      195.73      9.09 o 
   3   7  14       11.55       -1.37      5.67 o 
   4   7  14      108.23      106.65      5.52 o 
   5   7  14        7.46        3.86      5.82 o 
   6   7  14       52.65       50.71      5.00 o 
   7   7  14        8.07       19.31     16.03 o 
  -4   8  14       45.14       53.64      7.47 o 
  -3   8  14        1.19       -1.87      6.18 o 
  -2   8  14       19.69       20.91      6.97 o 
  -1   8  14       19.71       15.44      7.02 o 
   0   8  14      188.03      186.73      9.43 o 
   1   8  14      551.80      577.24     13.67 o 
   2   8  14      103.99      101.39      7.73 o 
   3   8  14      256.64      266.78     10.13 o 
   4   8  14       88.84       83.57      7.41 o 
   5   8  14       32.28       42.63      7.03 o 
   6   8  14       62.97       54.50      6.88 o 
   7   8  14       18.84       12.42      6.17 o 
  -3   9  14       17.65       25.57      7.74 o 
  -2   9  14       14.49        9.63      6.59 o 
  -1   9  14        4.02       -6.64      6.64 o 
   0   9  14        5.56       -4.09      6.11 o 
   1   9  14        1.56        0.51      5.68 o 
   2   9  14       67.25       85.89      7.73 o 
   3   9  14        2.61       12.08      5.83 o 
   4   9  14        5.96        4.70      4.26 o 
   5   9  14       83.95       92.14      8.15 o 
   6   9  14        2.30       -5.04      5.04 o 
  -3  10  14        2.57        3.14      6.20 o 
  -2  10  14        5.30       36.66      7.72 o 
  -1  10  14       58.21       56.65      7.81 o 
   0  10  14        8.61        6.62      5.81 o 
   1  10  14       15.96       16.33      5.57 o 
   2  10  14       27.50       16.52      4.98 o 
   3  10  14        0.13        7.75     17.09 o 
   4  10  14      182.64      167.33      6.88 o 
   5  10  14        1.16       22.30     17.70 o 
   6  10  14       51.10       30.18      5.12 o 
  -2  11  14       69.58       63.96      8.31 o 
  -1  11  14       92.16      118.21      9.22 o 
   0  11  14       18.72       29.39      6.31 o 
   1  11  14       11.04       13.89      5.57 o 
   2  11  14        4.89       10.96      5.02 o 
   3  11  14        1.83       -2.07      4.08 o 
   4  11  14        0.01        5.38      8.03 o 
   5  11  14       11.80       12.62      7.90 o 
  -1  12  14        2.50        2.34      5.35 o 
   0  12  14       22.75       49.60      7.47 o 
   1  12  14        0.08       17.43      5.64 o 
   2  12  14       40.43       72.93      5.62 o 
   3  12  14        0.01       11.81     13.41 o 
   4  12  14       47.04       67.46     10.73 o 
   2  13  14        0.10       -5.49      5.49 o 
  -2  -7  15        7.84       -1.09      5.07 o 
  -1  -7  15       45.36       36.79      7.12 o 
   0  -7  15       10.86        3.46      8.12 o 
   1  -7  15        0.60       -9.40     12.06 o 
  -3  -6  15       10.68        4.53      7.70 o 
  -2  -6  15       21.54       40.93      4.44 o 
  -1  -6  15        8.87        4.23      6.03 o 
   0  -6  15       99.66      115.91     10.11 o 
   1  -6  15        0.95        5.44      8.38 o 
   2  -6  15       26.86       13.69      7.18 o 
   3  -6  15       44.00       34.20      7.71 o 
  -4  -5  15       62.15       74.78      9.98 o 
  -3  -5  15       19.10       22.46      7.44 o 
  -2  -5  15      165.15      149.77      8.03 o 
  -1  -5  15        0.43       -5.27      6.33 o 
   0  -5  15       99.73      116.99      9.45 o 
   1  -5  15       14.81       22.31      8.08 o 
   2  -5  15       25.73       31.16      8.09 o 
   3  -5  15       26.80       44.86     13.46 o 
   4  -5  15        7.29       19.97     11.55 o 
  -4  -4  15        1.91       -8.59      8.59 o 
  -3  -4  15        0.16       -7.71      7.76 o 
  -2  -4  15        2.87        7.22      5.19 o 
  -1  -4  15       47.74       54.59      5.34 o 
   0  -4  15        0.17        0.89      6.90 o 
   1  -4  15        0.90       -7.06      7.06 o 
   2  -4  15      240.70      269.41     11.66 o 
   3  -4  15      206.19      233.26     11.91 o 
   4  -4  15       35.46       39.85      7.22 o 
  -5  -3  15       21.42       33.39      8.16 o 
  -4  -3  15        2.77       -3.24      8.10 o 
  -3  -3  15       79.13       87.29      9.64 o 
  -2  -3  15      190.58      195.59      6.81 o 
  -1  -3  15      134.23      133.80      8.37 o 
   0  -3  15       17.37       14.95      6.93 o 
   1  -3  15      215.17      206.87     10.20 o 
   2  -3  15      249.47      239.53     10.69 o 
   3  -3  15       22.39       13.41      6.15 o 
   4  -3  15       10.12       -6.82      6.88 o 
   5  -3  15       24.95       23.86      6.48 o 
  -5  -2  15        1.41       -6.44      7.93 o 
  -4  -2  15       22.57       16.57      7.80 o 
  -3  -2  15       16.45       28.08      8.31 o 
  -2  -2  15      126.20      138.44      6.13 o 
  -1  -2  15        0.06        5.08      5.77 o 
   0  -2  15       12.87       24.35      6.77 o 
   1  -2  15        7.07        1.53      6.10 o 
   2  -2  15        9.17       16.65      5.63 o 
   3  -2  15        0.29       -3.63      5.56 o 
   4  -2  15        2.23        1.25      5.77 o 
   5  -2  15      179.61      197.30      9.79 o 
  -5  -1  15       15.33        2.67      7.79 o 
  -4  -1  15       11.49       13.59      7.44 o 
  -3  -1  15       81.60       85.01      5.49 o 
  -2  -1  15       31.67       34.37      5.95 o 
  -1  -1  15       28.52       28.89      6.11 o 
   0  -1  15      328.34      352.96     11.46 o 
   1  -1  15        1.09        8.29      6.06 o 
   2  -1  15        0.92        6.11      5.83 o 
   3  -1  15       25.93       30.46      6.04 o 
   4  -1  15        6.34        7.53      3.86 o 
   5  -1  15       26.65       26.36      5.84 o 
   6  -1  15        1.43        7.50      8.23 o 
  -5   0  15      102.98      102.26      6.25 o 
  -4   0  15        0.03        8.27      7.74 o 
  -3   0  15        0.33        4.82     11.61 o 
  -2   0  15       42.38       38.36      6.22 o 
  -1   0  15        2.75        6.51      5.72 o 
   0   0  15        6.34        5.95      5.95 o 
   1   0  15        0.03        1.38      5.90 o 
   2   0  15       93.72      102.86      7.42 o 
   3   0  15      123.77      121.98      7.78 o 
   4   0  15        6.39       10.08      4.21 o 
   5   0  15       56.24       66.84      7.32 o 
   6   0  15       87.00       89.16     21.55 o 
  -5   1  15        2.28        4.11      4.99 o 
  -4   1  15       24.48       30.05      4.97 o 
  -3   1  15       28.76       24.84      5.70 o 
  -2   1  15        0.11       -1.04      5.25 o 
  -1   1  15      363.53      372.73     11.24 o 
   0   1  15      496.35      510.66     12.69 o 
   1   1  15      579.57      591.55     13.47 o 
   2   1  15        1.83       -1.26      5.06 o 
   3   1  15      362.22      314.20     10.22 o 
   4   1  15       90.65      101.80      6.85 o 
   5   1  15        1.44        6.66      6.83 o 
   6   1  15        0.35        8.37      9.69 o 
  -5   2  15       27.16       34.89      5.46 o 
  -4   2  15        3.26        5.79      9.23 o 
  -3   2  15        2.02        4.67      3.92 o 
  -2   2  15       23.67       19.54      6.12 o 
  -1   2  15       21.44       19.49      6.46 o 
   0   2  15       68.29       63.41      7.46 o 
   1   2  15      359.22      384.23     11.42 o 
   2   2  15       18.74       14.35      6.20 o 
   3   2  15       81.94       85.22      6.76 o 
   4   2  15      117.70      135.30      7.76 o 
   5   2  15       32.63       31.94      4.11 o 
   6   2  15        5.34        8.94      8.37 o 
   7   2  15       17.73        1.15      8.12 o 
  -5   3  15        0.40        1.40      4.96 o 
  -4   3  15       11.29       21.29      6.80 o 
  -3   3  15       11.07        2.68      4.15 o 
  -2   3  15      139.69      133.55      5.64 o 
  -1   3  15       12.92        0.98      5.87 o 
   0   3  15      111.78       93.06      8.16 o 
   1   3  15        1.48        9.26      6.44 o 
   2   3  15      893.96      918.80     15.79 o 
   3   3  15       17.53       10.92      5.62 o 
   4   3  15      631.75      582.94     12.88 o 
   5   3  15        9.24        7.80      6.75 o 
   6   3  15       55.36       62.40      5.92 o 
   7   3  15       18.01        9.83      5.28 o 
  -5   4  15       89.20       67.73      6.12 o 
  -4   4  15        6.94       15.54      4.07 o 
  -3   4  15      153.66      175.11      6.66 o 
  -2   4  15        9.81        5.26      6.27 o 
  -1   4  15      155.24      167.84      9.10 o 
   0   4  15      143.72      120.90      8.15 o 
   1   4  15       73.61       74.52      7.28 o 
   2   4  15      833.19      837.31     15.29 o 
   3   4  15      173.20      181.13      8.48 o 
   4   4  15       74.54       73.45      6.64 o 
   5   4  15       16.62       13.56      5.02 o 
   6   4  15       17.55       15.89      4.99 o 
   7   4  15        1.02       -4.55      4.55 o 
  -5   5  15       28.15       38.99      8.21 o 
  -4   5  15       13.49       28.24      5.02 o 
  -3   5  15       60.77       72.65      7.97 o 
  -2   5  15      162.57      162.33      9.51 o 
  -1   5  15       37.36       38.32      7.31 o 
   0   5  15       81.32       75.76      7.43 o 
   1   5  15        4.25       -0.68      5.93 o 
   2   5  15      179.60      167.16      8.67 o 
   3   5  15       78.60       81.67      6.80 o 
   4   5  15       41.27       40.59      5.73 o 
   5   5  15       29.37       35.68     12.35 o 
   6   5  15       34.22       41.45      5.80 o 
   7   5  15        6.99       -3.84      4.44 o 
  -4   6  15       29.79       31.24      9.65 o 
  -3   6  15      121.48      134.26      9.32 o 
  -2   6  15      186.56      182.56     10.29 o 
  -1   6  15       20.59       19.20      6.80 o 
   0   6  15       83.32       83.71      7.83 o 
   1   6  15        0.52       -2.34      6.04 o 
   2   6  15       52.60       48.97      6.28 o 
   3   6  15        8.79        7.10      5.22 o 
   4   6  15      468.31      502.63     18.82 o 
   5   6  15       60.23       48.74      5.29 o 
   6   6  15       63.62       52.56     14.63 o 
   7   6  15        6.68       -2.66      4.82 o 
  -4   7  15       20.12       23.15      5.84 o 
  -2   7  15        2.34        4.03      7.20 o 
  -1   7  15       48.65       45.70      7.55 o 
   0   7  15       76.82       98.50      7.88 o 
   1   7  15      243.98      203.97      9.48 o 
   2   7  15        5.42       -0.85      5.99 o 
   3   7  15      213.61      215.38      9.35 o 
   4   7  15       99.79       96.07      7.89 o 
   5   7  15        0.03        1.19      6.31 o 
   6   7  15        8.78        7.79      6.23 o 
   7   7  15        6.97       13.48      8.03 o 
  -4   8  15       21.09       62.73      7.51 o 
  -3   8  15        0.67       -2.90      6.52 o 
  -2   8  15       49.02       43.17      6.73 o 
  -1   8  15       47.03       62.25      7.90 o 
   0   8  15       15.28       34.23      7.32 o 
   1   8  15       27.35       40.15      7.10 o 
   2   8  15        0.06       -1.04      5.59 o 
   3   8  15       11.95       15.20      6.21 o 
   4   8  15       17.29       20.83      6.37 o 
   5   8  15        8.40       18.34      6.09 o 
   6   8  15        5.17       -1.37      6.82 o 
  -3   9  15        8.60       27.40      7.24 o 
  -2   9  15       26.18       22.14      7.82 o 
  -1   9  15       27.65       19.34      6.55 o 
   0   9  15       38.56       22.86      6.82 o 
   1   9  15        7.31       14.55      6.06 o 
   2   9  15       41.14       47.75      6.68 o 
   3   9  15      119.56      152.56      8.55 o 
   4   9  15        1.91        3.27      4.49 o 
   5   9  15      101.82      114.63      8.47 o 
   6   9  15        6.65       -5.48      5.48 o 
  -2  10  15      124.80      152.09      9.67 o 
  -1  10  15       11.95       12.65      7.44 o 
   0  10  15       60.09       49.76      7.02 o 
   1  10  15        6.58       -5.20      5.20 o 
   2  10  15        0.86       -3.13      5.16 o 
   3  10  15       32.10       40.13      5.59 o 
   4  10  15       11.25        8.38      6.49 o 
   5  10  15       14.95       36.20      5.60 o 
  -1  11  15        4.86       26.06      7.21 o 
   0  11  15        3.55        1.05      5.85 o 
   1  11  15       15.10       18.31      5.43 o 
   2  11  15        0.53       -4.92      4.92 o 
   3  11  15       17.80        9.65      6.00 o 
   4  11  15       47.09       65.14      9.38 o 
   5  11  15       14.17       27.60     18.16 o 
   0  12  15       26.72       45.69      7.04 o 
   1  12  15        4.50       27.72      6.32 o 
   2  12  15        8.87       47.54      5.95 o 
   3  12  15        0.02       11.55     15.60 o 
   4  12  15        1.60       19.29      9.52 o 
  -2  -6  16        2.14        5.27     12.37 o 
  -1  -6  16       83.83       92.22      8.77 o 
   0  -6  16       63.09       70.42      8.13 o 
   1  -6  16       24.55        7.67      8.47 o 
  -3  -5  16        2.22       -7.43      7.43 o 
  -2  -5  16        0.05        3.21      7.11 o 
  -1  -5  16        2.79        3.13      5.91 o 
   0  -5  16       65.86       61.77      8.08 o 
   1  -5  16        0.11       -5.67      8.00 o 
   2  -5  16       81.01      117.08      9.76 o 
   3  -5  16        1.88       14.67      6.67 o 
  -4  -4  16       58.76       43.58      9.64 o 
  -3  -4  16        1.59       -7.48      8.45 o 
  -2  -4  16       24.65       28.03      4.86 o 
  -1  -4  16        3.91       10.97      4.93 o 
   0  -4  16      283.35      271.18     11.51 o 
   1  -4  16       18.07       10.44      7.13 o 
   2  -4  16       26.30       13.16      6.76 o 
   3  -4  16        7.61       10.84      5.69 o 
   4  -4  16       47.89       50.04      7.62 o 
  -4  -3  16        4.28       -8.30      8.83 o 
  -3  -3  16        7.89       15.94      8.56 o 
  -2  -3  16       17.76       26.72     10.99 o 
  -1  -3  16       85.50       84.68      7.72 o 
   0  -3  16        2.36       17.66      6.78 o 
   1  -3  16       13.57       12.99      7.16 o 
   2  -3  16        2.08       -3.09      5.94 o 
   3  -3  16       72.37       68.70      8.23 o 
   4  -3  16      130.64      128.85      9.12 o 
  -4  -2  16        0.60        0.65      7.59 o 
  -3  -2  16        4.94       25.54      8.54 o 
  -2  -2  16        2.48        3.45      4.43 o 
  -1  -2  16        6.09        4.07      5.99 o 
   0  -2  16      122.43      113.21      8.76 o 
   1  -2  16      111.31      136.92      9.02 o 
   2  -2  16      144.76      128.89      8.82 o 
   3  -2  16      185.94      223.76     10.55 o 
   4  -2  16       43.58       27.46      6.51 o 
   5  -2  16       27.12        3.47      6.00 o 
  -4  -1  16        8.10       12.80      7.73 o 
  -3  -1  16       26.91       35.95      5.15 o 
  -2  -1  16      175.86      172.57      8.88 o 
  -1  -1  16      126.59       99.06      7.81 o 
   0  -1  16      140.07      137.02      8.70 o 
   1  -1  16       11.25       19.27      6.55 o 
   2  -1  16       53.08       47.85      6.71 o 
   3  -1  16        0.03        1.57      5.27 o 
   4  -1  16       19.35       29.82      5.48 o 
   5  -1  16        0.81       -1.52      5.39 o 
  -5   0  16        0.01       -5.30      7.47 o 
  -4   0  16        0.25       10.31      7.79 o 
  -3   0  16      141.98      150.21     18.75 o 
  -2   0  16       17.47       25.50      6.19 o 
  -1   0  16       97.48       88.93      7.35 o 
   0   0  16      111.07       90.04      7.88 o 
   1   0  16        0.25       -0.41      5.79 o 
   2   0  16       85.50       81.65      7.05 o 
   3   0  16       35.80       35.18      6.65 o 
   4   0  16        2.44       12.05      4.01 o 
   5   0  16       21.62       28.10      4.34 o 
   6   0  16        0.19        2.49     14.87 o 
  -5   1  16       39.76       22.05      9.18 o 
  -4   1  16        0.02       18.00      7.44 o 
  -3   1  16       92.81      106.72      7.82 o 
  -2   1  16      139.06      151.09      8.90 o 
  -1   1  16        7.87       19.70      6.53 o 
   0   1  16      108.56      136.53      8.63 o 
   1   1  16       16.59       17.46      6.30 o 
   2   1  16       66.16       60.63      7.23 o 
   3   1  16      176.12      177.78      8.66 o 
   4   1  16       87.21       78.29      6.75 o 
   5   1  16        6.61        7.34      8.79 o 
   6   1  16       75.60      102.95      6.70 o 
  -5   2  16        7.18        9.04      5.08 o 
  -4   2  16        4.06       20.83      8.47 o 
  -3   2  16        2.01       -2.07      6.01 o 
  -2   2  16       15.81       13.51      6.20 o 
  -1   2  16       70.35       62.01      7.27 o 
   0   2  16       20.41       22.14      6.75 o 
   1   2  16      728.95      749.55     15.16 o 
   2   2  16       32.62       43.63      6.38 o 
   3   2  16      192.06      212.91      9.17 o 
   4   2  16        8.51        6.88      5.05 o 
   5   2  16      188.35      198.52     26.30 o 
   6   2  16        0.04       17.14      5.48 o 
  -5   3  16        6.27        6.41      5.31 o 
  -4   3  16       68.76       66.64     18.02 o 
  -3   3  16        6.01       -1.13      4.31 o 
  -2   3  16       74.09       72.08      7.88 o 
  -1   3  16        0.64       -2.54      5.87 o 
   0   3  16       61.07       42.39      7.44 o 
   1   3  16       22.29       30.58      6.77 o 
   2   3  16       98.20       96.42      7.79 o 
   3   3  16       30.58       30.92      5.97 o 
   4   3  16        1.37        4.60      5.02 o 
   5   3  16        0.01       -3.64      6.72 o 
   6   3  16       18.68       26.72     10.15 o 
  -4   4  16       49.76       72.98     10.43 o 
  -3   4  16        0.20        3.24      6.41 o 
  -2   4  16      113.48      118.66      8.97 o 
  -1   4  16        0.36        0.79      6.81 o 
   0   4  16      164.27      138.26      8.81 o 
   1   4  16      181.12      161.90      8.83 o 
   2   4  16       15.26       14.99      5.77 o 
   3   4  16      148.70      170.53      8.39 o 
   4   4  16      258.29      281.01      9.87 o 
   5   4  16      135.05      163.33     17.45 o 
   6   4  16       32.38       56.80      6.14 o 
  -4   5  16        4.14       10.26      4.26 o 
  -3   5  16       55.86       69.82      7.62 o 
  -2   5  16        5.23       -0.24      7.37 o 
  -1   5  16      213.08      235.27     10.83 o 
   0   5  16        3.92        8.26      6.69 o 
   1   5  16      195.78      208.82      9.58 o 
   2   5  16       23.12       10.11      5.39 o 
   3   5  16       87.96       82.71      7.18 o 
   4   5  16       40.49       25.51      5.20 o 
   5   5  16        3.28        4.15      5.80 o 
   6   5  16        9.82       18.50      6.77 o 
  -4   6  16       28.56       21.09     10.41 o 
  -3   6  16        9.37       11.67      7.52 o 
  -2   6  16       56.43       66.53      8.78 o 
  -1   6  16       33.12       24.32      7.14 o 
   0   6  16       54.37       31.01      6.53 o 
   1   6  16        0.09       -3.32      6.34 o 
   2   6  16        0.23        6.15      5.90 o 
   3   6  16        7.92        5.87      5.41 o 
   4   6  16       29.06       34.84      5.33 o 
   5   6  16        0.01        6.42      4.50 o 
   6   6  16        0.94       10.11     14.48 o 
  -4   7  16        0.00        2.32      7.23 o 
  -3   7  16       24.96        8.98      6.16 o 
  -2   7  16       36.38       42.94      8.21 o 
  -1   7  16        1.55        9.83      6.94 o 
   0   7  16       31.98       22.36      6.50 o 
   1   7  16       22.58       16.32      6.10 o 
   2   7  16       11.94       -2.10      5.76 o 
   3   7  16        0.68       -5.38      5.65 o 
   4   7  16       32.49       36.34      4.46 o 
   5   7  16        0.42        0.91      6.41 o 
   6   7  16        8.38       41.69      7.66 o 
  -3   8  16       25.67       19.78      7.04 o 
  -2   8  16      119.08      104.21      8.76 o 
  -1   8  16      113.26      105.26      8.77 o 
   0   8  16        0.76       23.75      7.19 o 
   1   8  16        2.09        9.07      6.32 o 
   2   8  16        1.45       -0.13      5.38 o 
   3   8  16       16.66        5.98      5.33 o 
   4   8  16        9.44        9.18      6.98 o 
   5   8  16        0.72       -6.42      6.42 o 
   6   8  16       96.56      121.58      9.52 o 
  -2   9  16        0.33       -1.73      7.02 o 
  -1   9  16       13.66       -6.51      7.19 o 
   0   9  16        0.28       -3.81      6.51 o 
   1   9  16        2.03       16.49      6.27 o 
   2   9  16        0.04       15.01      6.51 o 
   3   9  16       88.99      114.61      7.90 o 
   4   9  16       33.09       32.33      6.43 o 
   5   9  16        0.26       11.83      4.86 o 
   6   9  16        0.31       -5.47      6.27 o 
  -2  10  16       14.77       27.53      7.60 o 
  -1  10  16        0.40       -1.06      6.62 o 
   0  10  16       54.76       40.77      6.79 o 
   1  10  16        0.02       -5.55      5.55 o 
   2  10  16       20.09        7.13      5.61 o 
   3  10  16       22.61       26.68      5.86 o 
   4  10  16        3.23        4.99      4.66 o 
   5  10  16       41.58       35.05      6.14 o 
  -1  11  16        6.91       27.85      7.52 o 
   0  11  16        1.91        5.73      5.41 o 
   1  11  16       23.94       12.16      5.68 o 
   2  11  16       34.09       16.23      4.61 o 
   3  11  16       33.16       22.46     11.09 o 
   4  11  16       26.56       34.04      8.24 o 
   1  12  16       28.44       63.45      6.72 o 
   2  12  16        2.39       11.14      5.63 o 
   3  12  16        4.92        9.08      4.47 o 
  -2  -5  17       11.54       22.31      7.00 o 
  -1  -5  17        9.43       15.66      6.17 o 
   0  -5  17        3.45        0.81      7.11 o 
   1  -5  17      233.78      260.70     12.78 o 
  -3  -4  17       40.94       39.69      8.83 o 
  -2  -4  17       26.05       24.98      6.97 o 
  -1  -4  17        7.87       16.95      4.93 o 
   0  -4  17        2.97        6.19      6.66 o 
   1  -4  17       19.46       15.50      6.66 o 
   2  -4  17        0.13       -0.44      6.03 o 
   3  -4  17       20.13       -6.44      6.44 o 
  -3  -3  17       12.52       17.73      8.78 o 
  -2  -3  17        0.18        7.45      7.78 o 
  -1  -3  17        0.32        2.89      5.87 o 
   0  -3  17       33.92       39.16      7.70 o 
   1  -3  17        0.23        2.26      7.02 o 
   2  -3  17       18.52       24.17      7.08 o 
   3  -3  17       27.66       17.99      6.01 o 
   4  -3  17       11.79       -5.74      5.74 o 
  -4  -2  17       27.31       15.29      8.30 o 
  -3  -2  17      123.82      122.69     10.09 o 
  -2  -2  17        0.40       -2.20     15.30 o 
  -1  -2  17      146.99      143.05      8.70 o 
   0  -2  17       59.23       56.15      7.71 o 
   1  -2  17      169.61      174.95      9.78 o 
   2  -2  17        2.59        9.12      6.61 o 
   3  -2  17       14.94        8.85      6.31 o 
   4  -2  17       14.60        7.27      5.66 o 
  -4  -1  17        0.17        7.68      7.61 o 
  -3  -1  17        8.82       29.78      8.94 o 
  -2  -1  17        0.59        4.91      6.17 o 
  -1  -1  17       26.03       23.57      6.14 o 
   0  -1  17       83.05       67.01      7.62 o 
   1  -1  17       43.18       56.23      7.72 o 
   2  -1  17      135.92      153.26      9.21 o 
   3  -1  17        0.39       12.21      6.10 o 
   4  -1  17       55.57       70.18      6.61 o 
   5  -1  17      110.69      166.83      8.97 o 
  -4   0  17        5.16       19.04      7.90 o 
  -3   0  17       13.62       16.98     11.37 o 
  -2   0  17       23.00       29.72      6.72 o 
  -1   0  17      206.57      220.79     10.37 o 
   0   0  17      402.98      395.83     12.61 o 
   1   0  17       30.32       31.98      7.00 o 
   2   0  17       29.28       38.99      6.64 o 
   3   0  17        3.79        1.96      5.81 o 
   4   0  17        1.11        8.80      5.24 o 
   5   0  17       10.11       13.85      5.14 o 
  -4   1  17        2.34       25.47      8.05 o 
  -3   1  17       42.13       28.50      5.82 o 
  -2   1  17       10.82        6.99      5.86 o 
  -1   1  17      107.07      117.56      8.81 o 
   0   1  17       14.42       15.42      7.15 o 
   1   1  17       32.82       17.04      6.69 o 
   2   1  17      182.22      201.26      9.55 o 
   3   1  17        3.16       -1.64      5.26 o 
   4   1  17      117.79      139.93      8.46 o 
   5   1  17      105.87       83.65      5.23 o 
   6   1  17        2.57       13.01      6.06 o 
  -4   2  17        9.07       31.80      9.07 o 
  -3   2  17       20.77       17.78      7.14 o 
  -2   2  17       24.90       12.20      6.27 o 
  -1   2  17       74.08       59.75      7.74 o 
   0   2  17       13.10       13.45      6.54 o 
   1   2  17       21.19       21.43      6.61 o 
   2   2  17       88.63       94.32      7.82 o 
   3   2  17        3.64        1.36      5.16 o 
   4   2  17        6.02       -3.36      4.50 o 
   5   2  17      133.50      124.30      5.85 o 
   6   2  17       20.86       43.18      7.55 o 
  -4   3  17       13.24       40.31      9.44 o 
  -3   3  17      114.84      130.56      8.93 o 
  -2   3  17       15.06       10.47      7.04 o 
  -1   3  17       61.55       59.34      7.74 o 
   0   3  17      361.95      347.79     11.95 o 
   1   3  17       95.78       92.42      7.68 o 
   2   3  17      115.77       98.61      7.91 o 
   3   3  17        0.03        6.33      5.19 o 
   4   3  17        9.24       19.17      5.41 o 
   5   3  17       57.83       52.67      4.62 o 
   6   3  17      118.82      125.65      8.82 o 
  -4   4  17       28.76       46.63     17.35 o 
  -3   4  17        0.22       -6.81      6.81 o 
  -2   4  17       23.58       25.98      6.65 o 
  -1   4  17        2.81        5.68      7.08 o 
   0   4  17      116.07      111.35      8.50 o 
   1   4  17       73.96       75.39      7.50 o 
   2   4  17       51.10       56.00      7.06 o 
   3   4  17       18.92       35.60      6.06 o 
   4   4  17      146.79      150.37      8.06 o 
   5   4  17       27.79       25.78      7.22 o 
   6   4  17       33.22       50.84      5.94 o 
  -4   5  17       50.39       46.65      5.29 o 
  -3   5  17       36.99       49.16      6.06 o 
  -2   5  17        1.29       -6.80      6.80 o 
  -1   5  17        3.20        1.39      6.97 o 
   0   5  17        8.95       16.97      6.63 o 
   1   5  17        0.51        6.60      6.23 o 
   2   5  17      349.82      365.55     11.50 o 
   3   5  17        0.71       -5.22      5.22 o 
   4   5  17      172.09      137.97      7.86 o 
   5   5  17        0.21        2.70      4.74 o 
   6   5  17       58.92       85.14      6.71 o 
  -3   6  17       17.18       27.67      5.11 o 
  -2   6  17        7.54        6.76      7.41 o 
  -1   6  17        4.55       -7.04      7.04 o 
   0   6  17        2.14        0.76      6.58 o 
   1   6  17       34.76       27.42      6.74 o 
   2   6  17       50.86       57.56      6.90 o 
   3   6  17       16.73       14.82      5.35 o 
   4   6  17       13.53        1.64      4.79 o 
   5   6  17        3.28        7.10      8.56 o 
   6   6  17       73.85       92.34      7.92 o 
  -3   7  17       29.00       26.19      6.72 o 
  -2   7  17        4.53        1.70      7.80 o 
  -1   7  17      125.97      153.94      9.96 o 
   0   7  17        1.62       -5.73      6.78 o 
   1   7  17       34.42       23.87      6.31 o 
   2   7  17       17.82        8.61      5.75 o 
   3   7  17        0.84       -0.02      5.43 o 
   4   7  17       22.24       20.89      5.99 o 
   5   7  17       43.62       36.26      7.30 o 
   6   7  17       21.45       50.24      8.07 o 
  -2   8  17       11.50        4.91      6.34 o 
  -1   8  17       13.73       16.54      6.95 o 
   0   8  17      122.04      168.99      9.95 o 
   1   8  17        5.54       13.82      6.47 o 
   2   8  17        6.72        5.05      5.60 o 
   4   8  17        0.58       -1.85     22.35 o 
   5   8  17        5.73       -2.77      6.50 o 
  -2   9  17        0.20       -4.78      6.40 o 
   0   9  17        5.26        2.44      6.55 o 
   1   9  17        8.40       27.03      7.15 o 
   2   9  17        5.15       15.14      5.99 o 
   3   9  17       19.49       35.48      6.06 o 
   4   9  17        3.35       14.59      5.12 o 
   5   9  17        5.37       -5.67      5.67 o 
  -1  10  17        5.69       -4.10      5.85 o 
   0  10  17       14.76       10.45      5.65 o 
   2  10  17       96.94      116.37      7.91 o 
   3  10  17       11.10        8.94      5.52 o 
   4  10  17       26.10       33.57      5.68 o 
   0  11  17       37.71       32.59      7.08 o 
   1  11  17        0.03       -5.10      5.10 o 
   2  11  17        2.48       -5.70      5.70 o 
   3  11  17       62.27       43.27      5.40 o 
  -1  -4  18       11.99       25.65      4.75 o 
   0  -4  18        2.12       11.43      6.83 o 
   1  -4  18       89.09      124.20     10.24 o 
  -2  -3  18      146.51      160.42      8.99 o 
  -1  -3  18        0.31       -3.22      4.96 o 
   0  -3  18       75.39       69.52      8.23 o 
   1  -3  18       13.94       35.53      7.46 o 
   2  -3  18        0.08       -0.56      6.03 o 
   3  -3  18       20.18       11.92      5.42 o 
  -3  -2  18       12.09       28.82      9.24 o 
  -2  -2  18      136.14      137.75      9.22 o 
  -1  -2  18        0.30       -2.39      5.50 o 
   0  -2  18       71.66       65.82      7.82 o 
   1  -2  18        0.26        1.81      6.73 o 
   2  -2  18        4.83       21.47      6.82 o 
   3  -2  18       10.21       19.64      6.43 o 
  -3  -1  18       19.47       39.15      9.21 o 
  -2  -1  18        0.10       28.20      6.48 o 
  -1  -1  18        6.36        0.49      5.95 o 
   0  -1  18       25.94       27.72      7.08 o 
   1  -1  18       40.23       36.67      7.09 o 
   2  -1  18        1.48        7.86      6.42 o 
   3  -1  18       94.75      122.72      8.70 o 
   4  -1  18        2.21       22.23      6.01 o 
  -3   0  18       30.07       30.60     14.47 o 
  -2   0  18       19.71       20.14      6.45 o 
  -1   0  18        5.24       12.90      6.73 o 
   0   0  18       13.36       24.68      7.05 o 
   1   0  18       15.35        4.07      5.70 o 
   2   0  18      158.74      145.07      8.80 o 
   3   0  18        1.71        9.59      5.39 o 
   4   0  18        6.50       12.84     12.24 o 
   5   0  18       97.55      100.24     30.40 o 
  -4   1  18        0.16       26.07      9.48 o 
  -3   1  18        0.30        3.81     12.33 o 
  -2   1  18       44.22       33.17      6.29 o 
  -1   1  18        2.56        0.38      6.78 o 
   0   1  18       99.26      117.46      8.99 o 
   1   1  18        0.61       -2.29      5.56 o 
   2   1  18      130.37      130.40      8.20 o 
   3   1  18        0.21       -2.17      5.07 o 
   4   1  18        0.03       -4.64      4.64 o 
   5   1  18       12.99        8.56      9.04 o 
  -4   2  18       46.48       70.22      9.79 o 
  -3   2  18       67.47       70.78      8.41 o 
  -2   2  18       20.02       18.07      6.26 o 
  -1   2  18        0.24       -0.70      6.03 o 
   0   2  18       25.87       40.89      7.72 o 
   1   2  18       18.26       29.03      6.63 o 
   2   2  18        0.66        1.69      5.69 o 
   3   2  18       42.22       32.21      5.90 o 
   4   2  18       70.04       62.73      6.06 o 
   5   2  18       12.07        2.99      6.90 o 
  -4   3  18        0.29       22.55      9.18 o 
  -3   3  18        0.01       -6.51      6.51 o 
  -2   3  18        3.58       10.71      7.05 o 
  -1   3  18      116.36      106.69      8.83 o 
   0   3  18       66.85       68.68      8.15 o 
   1   3  18        0.35        7.30      5.72 o 
   2   3  18      126.29      145.99      8.37 o 
   3   3  18        0.28        7.38      5.13 o 
   4   3  18       17.71       24.06      5.61 o 
   5   3  18      131.48      144.48      6.21 o 
  -3   4  18       10.15       -1.49      7.04 o 
  -2   4  18       18.81       18.26      7.27 o 
  -1   4  18      274.23      313.93     12.31 o 
   0   4  18        1.88       -5.90      5.90 o 
   1   4  18       37.40       61.11      7.31 o 
   2   4  18        0.05        2.23      5.33 o 
   3   4  18       28.30       32.16      5.57 o 
   4   4  18       23.60       38.84      5.67 o 
   5   4  18       10.78        5.97      6.30 o 
  -3   5  18        0.39        6.56      7.08 o 
  -2   5  18       38.22       36.52      8.54 o 
  -1   5  18       12.12        8.51      7.15 o 
   0   5  18       34.28       43.12      7.38 o 
   1   5  18        0.77        3.77      5.81 o 
   2   5  18       26.29       13.92      5.52 o 
   3   5  18        9.08       -2.49      4.58 o 
   4   5  18       21.90        5.92      4.85 o 
   5   5  18       49.70       54.27      5.67 o 
  -3   6  18        6.35       19.93      4.64 o 
  -2   6  18       89.93       96.91      9.25 o 
  -1   6  18       32.38       14.68      7.05 o 
   0   6  18       38.98       28.31      7.17 o 
   1   6  18       15.86       15.94      6.92 o 
   2   6  18       51.37       49.08      6.55 o 
   3   6  18        6.18        6.15      5.20 o 
   4   6  18       89.67       87.26      6.25 o 
   5   6  18        4.46       -6.03      6.03 o 
  -2   7  18        1.83       17.34      8.21 o 
  -1   7  18        7.90        3.15      7.60 o 
   0   7  18       19.08        6.85      6.86 o 
   1   7  18       29.51       18.92      6.59 o 
   2   7  18        3.39       -5.69      5.69 o 
   3   7  18       36.50       30.64      5.80 o 
   4   7  18       17.34       19.58      5.59 o 
   5   7  18       13.37        6.30      5.54 o 
  -2   8  18        9.05        3.56      6.45 o 
  -1   8  18       11.04       20.52      7.73 o 
   0   8  18        0.06       27.52      7.52 o 
   1   8  18       68.19       59.65      8.23 o 
   2   8  18        0.16       -5.84      5.84 o 
   3   8  18       28.60       15.16      5.79 o 
   4   8  18        5.09       -5.20      5.20 o 
   5   8  18        1.72       -6.07      6.33 o 
  -1   9  18       16.72       12.98      7.62 o 
   0   9  18       23.92       36.56      7.96 o 
   1   9  18       41.82       51.12      7.65 o 
   2   9  18        1.35       18.45      6.71 o 
   3   9  18        5.82        2.81      5.12 o 
   4   9  18        0.10       19.37      6.06 o 
   0  10  18       13.37       12.10      5.73 o 
   1  10  18        0.92       -3.25      5.69 o 
   2  10  18        2.94       20.64      5.90 o 
   3  10  18        4.05       19.73      6.05 o 
   0  -3  19       16.16       23.73      6.98 o 
   1  -3  19       47.28       80.68      8.98 o 
  -2  -2  19        7.48       15.94      5.28 o 
  -1  -2  19        0.01       -5.65      5.98 o 
   0  -2  19      134.74      149.51      9.54 o 
   1  -2  19        6.11       13.23      7.19 o 
   2  -2  19        2.77       29.52      6.31 o 
  -2  -1  19      177.72      201.45     10.20 o 
  -1  -1  19        0.00        6.48      5.50 o 
   0  -1  19       63.52       38.67      6.72 o 
   1  -1  19        2.25       -3.41      5.89 o 
   2  -1  19        0.67       -1.35      5.92 o 
   3  -1  19        3.53        7.60      6.04 o 
  -3   0  19        0.99        8.70      8.09 o 
  -2   0  19        0.73       -4.46      6.10 o 
  -1   0  19        0.16       13.39      6.78 o 
   0   0  19       36.57       34.14      7.77 o 
   1   0  19        4.36       -6.04      6.04 o 
   2   0  19        5.29       -2.54      5.15 o 
   3   0  19       23.89        3.12      5.11 o 
   4   0  19        0.07       -0.58     12.60 o 
  -3   1  19       17.56       12.87      8.62 o 
  -2   1  19       19.44        9.08      5.95 o 
  -1   1  19       16.40       30.63      7.23 o 
   0   1  19        2.94       14.81      7.18 o 
   1   1  19       19.41       29.82      6.42 o 
   2   1  19       18.88        8.12      6.10 o 
   3   1  19       39.03       33.51      5.62 o 
   4   1  19       46.89       12.53      5.44 o 
  -3   2  19        1.56        6.64      6.71 o 
  -2   2  19        8.67        2.83      5.91 o 
  -1   2  19        0.16       -2.17      6.75 o 
   0   2  19        3.20        8.04      6.65 o 
   1   2  19        8.79       13.69      6.44 o 
   2   2  19       25.49       34.00      6.52 o 
   3   2  19        0.05        1.25      5.29 o 
   4   2  19       24.42       20.72      5.37 o 
  -3   3  19       29.63       18.03      7.03 o 
  -2   3  19        1.90       11.28      7.55 o 
  -1   3  19       90.01       56.55      7.58 o 
   0   3  19       21.56       11.36      6.16 o 
   1   3  19       13.23       19.42      6.37 o 
   2   3  19        0.44        9.41      5.58 o 
   3   3  19        0.14        7.59      5.08 o 
   4   3  19        0.00       28.73      5.29 o 
   5   3  19       30.35       32.41     10.26 o 
  -3   4  19       75.84       97.30      8.97 o 
  -2   4  19        8.39       11.93      6.74 o 
  -1   4  19      130.44      153.95     10.29 o 
   0   4  19        3.60        3.12      6.48 o 
   1   4  19       11.48       12.03      5.66 o 
   2   4  19       38.72       50.44      7.00 o 
   3   4  19        0.52       -1.72      5.34 o 
   4   4  19       21.26       41.84      5.54 o 
   5   4  19        2.07        4.52      6.60 o 
  -2   5  19        0.14       -2.87      7.61 o 
  -1   5  19       45.00       39.63      8.14 o 
   0   5  19        0.05        5.83      6.67 o 
   1   5  19      111.30      110.28      8.29 o 
   2   5  19       85.35       81.78      7.30 o 
   3   5  19       26.63       11.76      4.48 o 
   4   5  19       12.61       -4.76      4.76 o 
   5   5  19        1.14       -5.20      5.20 o 
  -2   6  19        2.58        3.82      7.40 o 
  -1   6  19        5.19        0.67      7.67 o 
   0   6  19        6.58       -3.93      7.19 o 
   1   6  19       19.19       27.41      7.42 o 
   2   6  19        3.75       12.23      5.61 o 
   3   6  19       13.70        8.21      4.47 o 
   4   6  19        2.64       -4.97      4.97 o 
   5   6  19        0.38       -6.96      6.96 o 
  -1   7  19        2.25       18.78      7.14 o 
   0   7  19       21.48       19.04      7.88 o 
   2   7  19        7.96        5.98      5.16 o 
   3   7  19       13.62       18.30      4.92 o 
   4   7  19      136.44      157.69      8.36 o 
  -1   8  19       30.32       58.95      9.23 o 
   0   8  19       15.16       10.36      6.80 o 
   1   8  19       11.16       13.42      6.28 o 
   2   8  19       14.08        3.15      5.19 o 
   3   8  19       14.14       -5.49      5.49 o 
   0   9  19        7.46       22.10      8.09 o 
   1   9  19        6.25       20.68      6.47 o 
   2   9  19        0.14       13.43      6.18 o 
   3   9  19        6.81       16.16      5.95 o 
  -1  -1  20       26.16       33.37      7.24 o 
   0  -1  20        7.91        4.77      5.70 o 
   1  -1  20       17.64        1.53      6.38 o 
   2  -1  20        1.58       -5.28      5.28 o 
  -1   0  20        0.17       10.89      6.51 o 
   0   0  20       66.96       81.65      7.94 o 
   1   0  20        5.78        0.47      5.58 o 
  -1   1  20        7.32       15.98      6.41 o 
   0   1  20        4.57       24.99      7.46 o 
   1   1  20       10.76        9.36      6.15 o 
   2   1  20        0.79       -1.96      4.81 o 
   3   1  20        0.01       -5.04      5.04 o 
  -2   2  20        4.38        6.70      5.36 o 
   0   2  20       19.14       15.39      7.00 o 
   1   2  20        0.63       14.65      6.74 o 
   2   2  20        5.51       18.84      5.68 o 
   3   2  20       12.76       23.86      5.54 o 
  -2   3  20       50.77       57.21      8.42 o 
  -1   3  20        6.02        9.45      6.19 o 
   0   3  20       68.49       63.50      7.84 o 
   1   3  20       12.52       12.57      6.02 o 
   2   3  20        2.70       12.55      5.16 o 
   3   3  20        2.93       40.32      5.35 o 
   4   3  20       52.95       96.31      6.82 o 
  -2   4  20       44.45       33.81      7.43 o 
  -1   4  20        9.43       30.42      8.17 o 
   0   4  20        6.30       -1.16      5.85 o 
   1   4  20        4.20       -5.60      5.60 o 
   2   4  20        8.06        1.99      4.95 o 
   3   4  20        0.44        0.71      4.72 o 
   4   4  20       75.72       95.78      6.62 o 
  -1   5  20       14.91       11.02      7.32 o 
   0   5  20       33.74       39.62      8.42 o 
   1   5  20       34.05        9.59      6.44 o 
   2   5  20        8.12       -5.12      5.12 o 
  -1   6  20        2.89       -2.27      7.69 o 
   0   6  20       30.95       24.59      8.34 o 
   1   6  20      149.70      183.89     10.78 o 
   2   6  20        4.66       19.45      5.71 o 
   3   6  20       41.07       35.98      5.71 o 
   0   7  20       32.89       21.44      8.00 o 
   1   7  20        5.93       -3.55      6.37 o 
   2   7  20        2.04        2.52      5.88 o 
   3   7  20        0.10       -5.29      5.29 o 
   1   8  20       14.33       14.44      6.55 o 
   3   8  20        0.59       -4.60      5.70 o 
   1   1  21        7.44       34.76      6.51 o 
   0   2  21        0.48       -3.19      5.98 o 
   1   2  21        3.09       20.84      6.38 o 
   2   2  21        2.91       47.39      5.91 o 
   0   3  21       34.21       23.63      6.55 o 
   1   3  21        0.76       -3.43      5.40 o 
   2   3  21        3.45       18.92      5.65 o 
   0   4  21       26.67       23.49      7.35 o 
   1   4  21        0.01       -5.23      5.54 o 
   0   5  21        3.84        9.94      7.92 o 
   1   5  21        7.97       -6.70      6.70 o 
   2   5  21       46.88       40.06      5.67 o 
   1   6  21        3.72        3.46      6.75 o 
   2   6  21       25.65       28.57      7.29 o 
                                                 
